# Supplementary material for: CRS: a circadian rhythm score model for predicting prognosis and treatment response in cancer patients
Source: J Transl Med. 2023 Mar 9;21:185. doi: 10.1186/s12967-023-04013-w (PMC9996877; doi:10.1186/s12967-023-04013-w)
Supplement: Supplementary file 4 — Additional file 4: Table S1. The information of 48 circadian rhythm genes. Table S2. The information about the 18 caner types of TCGA cohort. Table S3. The information of all GEO cohort, including validation cohort, mouse knockout cohort, and therapy cohort. Table S4. The information of immune checkpoint genes. Table S5. The mutation frequency of circadian rhythm genes across 18 cancer types. Table S6. The CNV amplification frequency of circadian rhythm genes across 18 cancer types. Table S7. The CNV deletion frequency of circadian rhythm genes across 18 cancer types. Table S8. The correlation of CRS and immunocyte infiltration ratio. Table S9. The correlation of CRS and immune checkpoint genes. Table S10. The information of compounds positively related to CRS. [file 12967_2023_4013_MOESM4_ESM.xlsx]

## Sheet: Supplementary Table S1
Table S1. The Information of 48 Circadian Rhythm Genes.
gene type	gene symbol	Gene description	ensembl id	Alias symbol	PubMed ID	title	conclusion
clock control gene	HLF	HLF transcription factor, PAR bZIP family member	ENSG00000108924	MGC33822	PMID: 25238854	USP2 regulates the intracellular localization of PER1 and circadian gene expression	This was also true for the expression of clock-controlled genes (e.g., Dbp, Tef, Hlf, E4bp4).
clock control gene	KLF10	Kruppel like factor 10	ENSG00000155090	EGRA,TIEG1	PMID：34402428	KLF10 integrates circadian timing and sugar signaling to coordinate hepatic metabolism	Many KLFs show a circadian expression in the liver. Here, we show that the loss of the clock-controlled KLF10 in hepatocytes results in extensive reprogramming of the mouse liver circadian transcriptome, which in turn alters the temporal coordination of pathways associated with energy metabolism.
clock control gene	DBP	D-box binding PAR bZIP transcription factor	ENSG00000105516	DABP	PMID: 25238854	USP2 regulates the intracellular localization of PER1 and circadian gene expression	This was also true for the expression of clock-controlled genes (e.g., Dbp, Tef, Hlf, E4bp4).
clock control gene	NFIL3	nuclear factor, interleukin 3 regulated	ENSG00000165030	E4BP4,NFIL3A,NF-IL3A	PMID: 25238854	USP2 regulates the intracellular localization of PER1 and circadian gene expression	This was also true for the expression of clock-controlled genes (e.g., Dbp, Tef, Hlf, E4bp4).
clock control gene	NR1D1	nuclear receptor subfamily 1 group D member 1	ENSG00000126368	ear-1,hRev,Rev-ErbAalpha,THRA1,REVERBA,REVERBalpha	PMID: 33442944	Circadian clock genes promote glioma progression by affecting tumour immune infiltration and tumour cell proliferation	The clock control genes, including RORs (including RORA, RORB, RORC) and NR1Ds (including NR1D1, NR1D2), modulate the expression of core clock genes.
clock control gene	NR1D2	nuclear receptor subfamily 1 group D member 2	ENSG00000174738	BD73,RVR,REV-ERBBbeta，EAR-1r,HZF2,Hs.37288,REVERBB	PMID: 33442944	Circadian clock genes promote glioma progression by affecting tumour immune infiltration and tumour cell proliferation	The clock control genes, including RORs (including RORA, RORB, RORC) and NR1Ds (including NR1D1, NR1D2), modulate the expression of core clock genes.
clock control gene	FBXL3	F-box and leucine rich repeat protein 3	ENSG00000005812	FBL3,FBL3A	PMID: 17462724	Circadian mutant Overtime reveals F-box protein FBXL3 regulation of cryptochrome and period gene expression	Thus, Fbxl3(Ovtm) defines a molecular link between CRY turnover and CLOCK/BMAL1-dependent circadian transcription to modulate circadian period.
clock control gene	RORA	RAR related orphan receptor A	ENSG00000069667	RZRA,ROR1,ROR2,ROR3,NR1F1	PMID: 29968159	Circadian clock pathway genes associated with colorectal cancer risk and prognosis	The clock control genes, including RORs (including RORA, RORB, RORC) and NR1Ds (including NR1D1, NR1D2), modulate the expression of core clock genes.
clock control gene	RORB	RAR related orphan receptor B	ENSG00000198963	RZRB,NR1F2,ROR-BETA	PMID: 33442944	Circadian clock genes promote glioma progression by affecting tumour immune infiltration and tumour cell proliferation	The clock control genes, including RORs (including RORA, RORB, RORC) and NR1Ds (including NR1D1, NR1D2), modulate the expression of core clock genes.
clock control gene	RORC	RAR related orphan receptor C	ENSG00000143365	RZRG,RORG,NR1F3,TOR	PMID: 33442944	Circadian clock genes promote glioma progression by affecting tumour immune infiltration and tumour cell proliferation	The clock control genes, including RORs (including RORA, RORB, RORC) and NR1Ds (including NR1D1, NR1D2), modulate the expression of core clock genes.
clock control gene	SERPINE1	serpin family E member 1	ENSG00000106366	PAI	PMID: 22436651	Altered expression of the clock gene machinery in kidney cancer patients	In kidney cancer, the circadian clock circuitry is deregulated and the altered expression of the clock genes might be involved in disease onset and progression.
clock control gene	SIRT1	sirtuin 1	ENSG00000096717	SIR2L1	PMID：23791176	SIRT1 mediates central circadian control in the SCN by a mechanism that decays with aging	SIRT1 is a NAD(+)-dependent protein deacetylase that governs many physiological pathways, including circadian rhythm in peripheral tissues.
clock control gene	TEF	TEF, PAR BZIP Transcription Factor	ENSG00000167074	KIAA1655	PMID: 25238854	USP2 regulates the intracellular localization of PER1 and circadian gene expression	This was also true for the expression of clock-controlled genes (e.g., Dbp, Tef, Hlf, E4bp4).
core clock gene	BHLHE40	Basic Helix-Loop-Helix Family Member E40	ENSG00000134107	DEC1,SHARP2,Clast5	PMID：26819638	DEC1 and DEC2 Crosstalk between Circadian Rhythm and Tumor Progression	Therefore, DEC1 and DEC2 may regulate the toxicity of anti-tumor drugs under circadian rhythm via CLOCK/BMAL1.
core clock gene	BHLHE41	Basic Helix-Loop-Helix Family Member E41	ENSG00000123095	DEC2,SHARP-1,SHARP1	PMID：26819638	DEC1 and DEC2 Crosstalk between Circadian Rhythm and Tumor Progression	Therefore, DEC1 and DEC2 may regulate the toxicity of anti-tumor drugs under circadian rhythm via CLOCK/BMAL1.
core clock gene	ADCYAP1	adenylate cyclase activating polypeptide 1	ENSG00000141433	PACAP	PMID：28296937	Effects of circadian clock genes and health-related behavior on metabolic syndrome in a Taiwanese population: Evidence from association and interaction analysis	Our study indicates that circadian clock genes such as ARNTL, GSK3B, PER3, RORA, and RORB genes may contribute to the risk of MetS independently as well as through gene-gene and gene-environment interactions.
core clock gene	ARNTL	aryl hydrocarbon receptor nuclear translocator-like	ENSG00000133794	MOP3,JAP3,BMAL1,PASD3,bHLHe5	PMID: 22436651	Altered expression of the clock gene machinery in kidney cancer patients	In kidney cancer, the circadian clock circuitry is deregulated and the altered expression of the clock genes might be involved in disease onset and progression.
core clock gene	ARNTL2	aryl hydrocarbon receptor nuclear translocator-like-2	ENSG00000029153	BMAL2,MOP9,CLIF,PASD9,bHLHe6	PMID: 22436651	Altered expression of the clock gene machinery in kidney cancer patients	In kidney cancer, the circadian clock circuitry is deregulated and the altered expression of the clock genes might be involved in disease onset and progression.
core clock gene	AUTS2	activator of transcription and developmental regulator	ENSG00000158321	KIAA0442,FBRSL2	PMID: 31689297	A 3’ UTR SNP rs885863, a cis-eQTL for the circadian gene VIPR2 and lincRNA 689, is associated with opioid addiction	Polymorphisms in several circadian rhythm-related (clock) genes were associated with drug addiction. This study aims to search for associations between 895 variants in 39 circadian rhythm-related genes and opioid addiction (OUD).
core clock gene	CLOCK	clock circadian regulator	ENSG00000134852	KIAA0334,KAT13D,bHLHe8	PMID: 22436651	Altered expression of the clock gene machinery in kidney cancer patients	In kidney cancer, the circadian clock circuitry is deregulated and the altered expression of the clock genes might be involved in disease onset and progression.
core clock gene	CRY1	cryptochrome circadian regulator 1	ENSG00000008405		PMID: 22436651	Altered expression of the clock gene machinery in kidney cancer patients	In kidney cancer, the circadian clock circuitry is deregulated and the altered expression of the clock genes might be involved in disease onset and progression.
core clock gene	CRY2	cryptochrome circadian regulator 2	ENSG00000121671		PMID: 22436651	Altered expression of the clock gene machinery in kidney cancer patients	In kidney cancer, the circadian clock circuitry is deregulated and the altered expression of the clock genes might be involved in disease onset and progression.
core clock gene	CSNK1D	casein kinase 1 delta	ENSG00000141551	HCKID,CKID,CKIdelta	PMID：28296937	Effects of circadian clock genes and health-related behavior on metabolic syndrome in a Taiwanese population: Evidence from association and interaction analysis
core clock gene	CSNK1E	casein kinase 1 epsilon	ENSG00000213923	HCKIE,CKIE,CKIepsilon	PMID: 22436651	Altered expression of the clock gene machinery in kidney cancer patients	In kidney cancer, the circadian clock circuitry is deregulated and the altered expression of the clock genes might be involved in disease onset and progression.
core clock gene	CSNK2A1	casein kinase 2 alpha 1	ENSG00000101266	Cka1,Cka2	PMID: 31689297	A 3’ UTR SNP rs885863, a cis-eQTL for the circadian gene VIPR2 and lincRNA 689, is associated with opioid addiction	Polymorphisms in several circadian rhythm-related (clock) genes were associated with drug addiction. This study aims to search for associations between 895 variants in 39 circadian rhythm-related genes and opioid addiction (OUD).
core clock gene	CSNK2A2	casein kinase 2 alpha 2	ENSG00000070770	CSNK2A1,CK2alpha'	PMID: 31689297	A 3’ UTR SNP rs885863, a cis-eQTL for the circadian gene VIPR2 and lincRNA 689, is associated with opioid addiction	Polymorphisms in several circadian rhythm-related (clock) genes were associated with drug addiction. This study aims to search for associations between 895 variants in 39 circadian rhythm-related genes and opioid addiction (OUD).
core clock gene	CSNK2B	casein kinase 2 beta	ENSG00000204435	Ckb1,Ckb2	PMID: 31689297	A 3’ UTR SNP rs885863, a cis-eQTL for the circadian gene VIPR2 and lincRNA 689, is associated with opioid addiction	Polymorphisms in several circadian rhythm-related (clock) genes were associated with drug addiction. This study aims to search for associations between 895 variants in 39 circadian rhythm-related genes and opioid addiction (OUD).
core clock gene	GSK3B	glycogen synthase kinase 3 beta	ENSG00000082701		PMID: 23521777	FMR1, circadian genes and depression: suggestive associations or false discovery?	Suggestive associations not meeting strict criteria for multiple testing and replication were found with GSK3B, NPAS2, RORA, PER3, CRY1, MTNR1A and NR1D1.
core clock gene	HCRTR2	hypocretin receptor 2	ENSG00000137252	OX2R,OXR2,ORXR2	PMID：28296937	Effects of circadian clock genes and health-related behavior on metabolic syndrome in a Taiwanese population: Evidence from association and interaction analysis	Our study indicates that circadian clock genes such as ARNTL, GSK3B, PER3, RORA, and RORB genes may contribute to the risk of MetS independently as well as through gene-gene and gene-environment interactions.
core clock gene	METTL3	methyltransferase like 3	ENSG00000165819	Spo8,M6A,MT-A70	PMID: 31689297	A 3’ UTR SNP rs885863, a cis-eQTL for the circadian gene VIPR2 and lincRNA 689, is associated with opioid addiction	Polymorphisms in several circadian rhythm-related (clock) genes were associated with drug addiction. This study aims to search for associations between 895 variants in 39 circadian rhythm-related genes and opioid addiction (OUD).
core clock gene	MTNR1A	melatonin receptor 1A	ENSG00000168412	MEL-1A-R	PMID: 23521777	FMR1, circadian genes and depression: suggestive associations or false discovery?	Suggestive associations not meeting strict criteria for multiple testing and replication were found with GSK3B, NPAS2, RORA, PER3, CRY1, MTNR1A and NR1D1.
core clock gene	MTNR1B	melatonin receptor 1B	ENSG00000134640		PMID: 31689297	A 3’ UTR SNP rs885863, a cis-eQTL for the circadian gene VIPR2 and lincRNA 689, is associated with opioid addiction	Polymorphisms in several circadian rhythm-related (clock) genes were associated with drug addiction. This study aims to search for associations between 895 variants in 39 circadian rhythm-related genes and opioid addiction (OUD).
core clock gene	NPAS2	neuronal PAS domain protein 2	ENSG00000170485	MOP4,PASD4,bHLHe9	PMID: 30873119	An Overview of the Polymorphisms of Circadian Genes Associated With Endocrine Cancer	To date, several core circadian genes, also called circadian clock genes, have been identified, comprising the following: ARNTL, CLOCK, CRY1, CRY2, CSNK1E, NPAS2, NR1D1, NR1D2, PER1, PER2, PER3, RORA, and TIMELESS. The polymorphic variants of these circadian genes might contribute to an individual's risk to cancer.
core clock gene	NPFF	neuropeptide FF-amide peptide precursor	ENSG00000139574	FMRFAL	PMID: 31689297	A 3’ UTR SNP rs885863, a cis-eQTL for the circadian gene VIPR2 and lincRNA 689, is associated with opioid addiction	Polymorphisms in several circadian rhythm-related (clock) genes were associated with drug addiction. This study aims to search for associations between 895 variants in 39 circadian rhythm-related genes and opioid addiction (OUD).
core clock gene	NPFFR1	neuropeptide FF receptor 1	ENSG00000148734	OT7T022,NPFF1R1	PMID: 31689297	A 3’ UTR SNP rs885863, a cis-eQTL for the circadian gene VIPR2 and lincRNA 689, is associated with opioid addiction	Polymorphisms in several circadian rhythm-related (clock) genes were associated with drug addiction. This study aims to search for associations between 895 variants in 39 circadian rhythm-related genes and opioid addiction (OUD).
core clock gene	NPFFR2	neuropeptide FF receptor 2	ENSG00000056291	NPFF2,NPGPR	PMID: 31689297	A 3’ UTR SNP rs885863, a cis-eQTL for the circadian gene VIPR2 and lincRNA 689, is associated with opioid addiction	Polymorphisms in several circadian rhythm-related (clock) genes were associated with drug addiction. This study aims to search for associations between 895 variants in 39 circadian rhythm-related genes and opioid addiction (OUD).
core clock gene	NPY1R	neuropeptide Y receptor Y1	ENSG00000164128		PMID: 31689297	A 3’ UTR SNP rs885863, a cis-eQTL for the circadian gene VIPR2 and lincRNA 689, is associated with opioid addiction	Polymorphisms in several circadian rhythm-related (clock) genes were associated with drug addiction. This study aims to search for associations between 895 variants in 39 circadian rhythm-related genes and opioid addiction (OUD).
core clock gene	NPY2R	neuropeptide Y receptor Y2	ENSG00000185149		PMID: 31689297	A 3’ UTR SNP rs885863, a cis-eQTL for the circadian gene VIPR2 and lincRNA 689, is associated with opioid addiction	Polymorphisms in several circadian rhythm-related (clock) genes were associated with drug addiction. This study aims to search for associations between 895 variants in 39 circadian rhythm-related genes and opioid addiction (OUD).
core clock gene	NPY5R	neuropeptide Y receptor Y5	ENSG00000164129	NPYR5	PMID: 31689297	A 3’ UTR SNP rs885863, a cis-eQTL for the circadian gene VIPR2 and lincRNA 689, is associated with opioid addiction	Polymorphisms in several circadian rhythm-related (clock) genes were associated with drug addiction. This study aims to search for associations between 895 variants in 39 circadian rhythm-related genes and opioid addiction (OUD).
core clock gene	PER1	period circadian regulator 1	ENSG00000179094	RIGUI	PMID: 22436651	Altered expression of the clock gene machinery in kidney cancer patients	In kidney cancer, the circadian clock circuitry is deregulated and the altered expression of the clock genes might be involved in disease onset and progression.
core clock gene	PER2	period circadian regulator 2	ENSG00000132326	KIAA0347	PMID: 22436651	Altered expression of the clock gene machinery in kidney cancer patients	In kidney cancer, the circadian clock circuitry is deregulated and the altered expression of the clock genes might be involved in disease onset and progression.
core clock gene	PER3	period circadian regulator 3	ENSG00000049246		PMID: 22436651	Altered expression of the clock gene machinery in kidney cancer patients	In kidney cancer, the circadian clock circuitry is deregulated and the altered expression of the clock genes might be involved in disease onset and progression.
core clock gene	REV1	REV1 DNA directed polymerase	ENSG00000135945		PMID: 26807442	Common Genetic Variation in Circadian Rhythm Genes and Risk of Epithelial Ovarian Cancer (EOC)	The goal of the current study was to examine single nucleotide polymorphisms (SNPs) in circadian genes BMAL1, CRY2, CSNK1E, NPAS2, PER3, REV1 and TIMELESS and downstream transcription factors KLF10 and SENP3 as predictors of risk of epithelial ovarian cancer (EOC) and histopathologic subtypes.
core clock gene	SENP3	SUMO specific peptidase 3	ENSG00000161956	DKFZP586K0919,SSP3,DKFZp762A152,SMT3IP1,Ulp1	PMID: 28296937	Effects of circadian clock genes and health-related behavior on metabolic syndrome in a Taiwanese population: Evidence from association and interaction analysis	Our study indicates that circadian clock genes such as ARNTL, GSK3B, PER3, RORA, and RORB genes may contribute to the risk of MetS independently as well as through gene-gene and gene-environment interactions.
core clock gene	TIMELESS	timeless circadian regulator	ENSG00000111602	hTIM,TIM,TIM1	PMID: 22436651	Altered expression of the clock gene machinery in kidney cancer patients	In kidney cancer, the circadian clock circuitry is deregulated and the altered expression of the clock genes might be involved in disease onset and progression.
core clock gene	TIPIN	TIMELESS interacting protein	ENSG00000075131	FLJ20516	PMID: 22436651	Altered expression of the clock gene machinery in kidney cancer patients	In kidney cancer, the circadian clock circuitry is deregulated and the altered expression of the clock genes might be involved in disease onset and progression.
core clock gene	VIPR1	vasoactive intestinal peptide receptor 1	ENSG00000114812		PMID: 31689297	A 3’ UTR SNP rs885863, a cis-eQTL for the circadian gene VIPR2 and lincRNA 689, is associated with opioid addiction	Polymorphisms in several circadian rhythm-related (clock) genes were associated with drug addiction. This study aims to search for associations between 895 variants in 39 circadian rhythm-related genes and opioid addiction (OUD).
core clock gene	VIPR2	vasoactive intestinal peptide receptor 2	ENSG00000106018	VPAC2,VPAC2R	PMID：28296937	Effects of circadian clock genes and health-related behavior on metabolic syndrome in a Taiwanese population: Evidence from association and interaction analysis	Our study indicates that circadian clock genes such as ARNTL, GSK3B, PER3, RORA, and RORB genes may contribute to the risk of MetS independently as well as through gene-gene and gene-environment interactions.

## Sheet: Supplementary Table S2
Table S2. The Information about the 18 Caner Types of TCGA Cohort.
Cohort	Name	Tumor	Normal	female	male	Alive	Dead	Stage I	Stage II	Stage III	Stage IV
BLCA	Bladder Urothelial Carcinoma	408	19	107	300	228	179	2	130	140	133
BRCA	Breast invasive carcinoma	1098	113	1085	12	942	155	181	642	249	20
CHOL	Cholangiocarcinoma	36	9	20	16	18	18	19	9	1	7
COAD	Colon adenocarcinoma	458	41	214	234	350	98	75	176	125	61
ESCA	Esophageal carcinoma	162	11	23	139	97	65	16	69	49	8
GBM	Glioblastoma multiforme	167	5	59	107	32	134
HNSC	Head and Neck squamous cell carcinoma	502	44	134	367	282	219	25	69	78	261
KICH	Kidney Chromophobe	65	24	26	38	55	9	19	25	14	6
KIRC	Kidney renal clear cell carcinoma	531	72	186	345	358	173	266	57	123	82
KIRP	Kidney renal papillary cell carcinoma	289	32	77	211	244	44	171	22	51	15
LIHC	Liver hepatocellular carcinoma	373	50	121	251	242	130	172	86	85	5
LUAD	Lung adenocarcinoma	515	59	270	236	323	183	272	119	81	26
LUSC	Lung squamous cell carcinoma	501	49	129	366	283	212	242	159	83	7
PRAD	Prostate adenocarcinoma	496	52	496	496	486	10
READ	Rectum adenocarcinoma	167	10	75	91	138	28	30	51	51	24
STAD	Stomach adenocarcinoma	375	32	133	238	223	148	50	111	149	38
THCA	Thyroid carcinoma	510	58	371	139	494	16	286	52	113	51
UCEC	Uterine Corpus Endometrial Carcinoma	544	35	543	543	451	92

## Sheet: Supplementary Table S3
Table S3. The Information of All GEO Cohort, Including Validation Cohort, Mouse Knockout Cohort, and Therapy Cohort.
Cohort	Operation/therapy	Tissue	Sample/Tumor	Control/Normal	female	male	Alive	Dead
GSE31908		Primary Lung Cancer	18	0	14	3	14	2
GSE14333		colorectal cancer	290	0	126	164	50	176
GSE42568		breast cancer	104	17			69	35
GSE25055	Compound therapy	BRCA	pRC:57	RD:249
GSE20194	Neoadjuvant chemotherapy	BRCA	pRC:55	RD:213
GSE42127	Adjuvant chemotherapy (ACT)	NSCLC	ACT:49	OBS:127
GSE14814	Adjuvant chemotherapy (ACT)	NSCLC	ACT:71	OBS:62
GSE146163	immunetherapy	Renal-cell carcinoma	Post-treatment:15	Pre-treatment:8
GSE78220	immunetherapy	Melanoma	CPR:15	PD:13
GSE79671	immunetherapy	glioma	response:13	non-response:23
GSE174570	immunetherapy	Liver cancer	Tumour:57	adjacent:57
GSE134333	Bmal1(ARNTL) knock-out	Skin fibroblasts	KO:106	WT:106
GSE188688	Bmal1(ARNTL) knock-out	Renal cell	KO:5	WT:4
GSE134333	Bmal1(ARNTL) knock-out	Skin fibroblasts	KO:106	WT:106
GSE143524	NR1D1/2 Double Knockout	Liver cell	KO:72	WT:72

## Sheet: Supplementary Table S4
Table S4. The Information of Immune Checkpoint Genes.
ICG genes	Other names	Full Name	webpage
ADORA2A	A2aR; RDC8; ADORA2	adenosine A2a receptor	https://www.ncbi.nlm.nih.gov/gene/135
BTLA	CD272; BTLA1	B and T lymphocyte associated	https://www.ncbi.nlm.nih.gov/gene/151888
BTN2A1	BTF1; BT2.1; BTN2.1; DJ3E1.1; BK14H9.1	butyrophilin subfamily 2 member A1	https://www.ncbi.nlm.nih.gov/gene/11120
BTN2A2	BTF2; BT2.2; BTN2.2	butyrophilin subfamily 2 member A2	https://www.ncbi.nlm.nih.gov/gene/10385
BTN3A1	BTF5; BT3.1; CD277; BTN3.1	butyrophilin subfamily 3 member A1	https://www.ncbi.nlm.nih.gov/gene/11119
BTNL3	BTNLR; BTN9.1	butyrophilin like 3	https://www.ncbi.nlm.nih.gov/gene/10917
BTNL9	BTN3; BTN8; VDLS1900	butyrophilin like 9	https://www.ncbi.nlm.nih.gov/gene/153579
CD160	NK1; BY55; NK28	CD160 molecule	https://www.ncbi.nlm.nih.gov/gene/11126
CD200	MRC; MOX1; MOX2; OX-2	CD200 molecule	https://www.ncbi.nlm.nih.gov/gene/4345
CD200R1	CD200R; OX2R; MOX2R; HCRTR2	CD200 receptor 1	https://www.ncbi.nlm.nih.gov/gene/131450
CD209	DC-SIGN; CDSIGN; CLEC4L; DC-SIGN1	CD209 molecule	https://www.ncbi.nlm.nih.gov/gene/30835
CD226	DNAM1; PTA1; DNAM-1; TLiSA1	CD226 molecule	https://www.ncbi.nlm.nih.gov/gene/10666
CD244	2B4; NAIL; Nmrk; NKR2B4; SLAMF4	CD244 molecule	https://www.ncbi.nlm.nih.gov/gene/51744
CSF1R	FMS; CSFR; FIM2; HDLS; C-FMS; CD115; HDLS1; CSF-1R; BANDDOS; M-CSF-R	Colony Stimulating Factor 1 Receptor	https://www.ncbi.nlm.nih.gov/gene/1436
CD27	TNFRSF7; T14; S152; Tp55; S152. LPFS2	TNF Receptor Superfamily Member 7	https://www.ncbi.nlm.nih.gov/gene/939
CD274	PDL1; B7-H; B7H1; PD-L1; hPD-L1; PDCD1L1; PDCD1LG1	CD274 molecule; programmed cell death 1 ligand 1	https://www.ncbi.nlm.nih.gov/gene/29126
CD276	B7-H3	CD276 molecule	https://www.ncbi.nlm.nih.gov/gene/80381
CD28	Tp44	CD28 molecule	https://www.ncbi.nlm.nih.gov/gene/940
CD40	TNFRSF5; p50; Bp50; CDW40	TNF Receptor Superfamily Member 5	https://www.ncbi.nlm.nih.gov/gene/958
CD40LG	TNFSF5; IGM; IMD3; TRAP; gp39; CD154; CD40L; HIGM1; T-BAM; hCD40L	TNF Superfamily Member 5	https://www.ncbi.nlm.nih.gov/gene/959
CD44	IN; LHR; MC56; MDU2; MDU3; MIC4; Pgp1; CDW44; CSPG8; HCELL; HUTCH-I; ECMR-III	CD44 molecule (Indian blood group)	https://www.ncbi.nlm.nih.gov/gene/960
CD47	IAP; OA3; MER6	CD47 molecule	https://www.ncbi.nlm.nih.gov/gene/961
CD48	BCM1; BLAST; hCD48; mCD48; BLAST1; SLAMF2; MEM-102	CD48 molecule	https://www.ncbi.nlm.nih.gov/gene/962
CD70	TNFSF7; CD27L; LPFS3; CD27-L; CD27LG; TNLG8A	TNF Superfamily Member 7	https://www.ncbi.nlm.nih.gov/gene/970
CD80	B7; BB1; B7-1; B7.1; LAB7; CD28LG; CD28LG1	CD80 molecule	https://www.ncbi.nlm.nih.gov/gene/941
CD86	B70; B7-2; B7.2; LAB72; CD28LG2	CD86 molecule	https://www.ncbi.nlm.nih.gov/gene/942
CD96	TACTILE	CD96 molecule	https://www.ncbi.nlm.nih.gov/gene/10225
CEACAM1	BGP; BGP1; BGPI	CEA cell adhesion molecule 1	https://www.ncbi.nlm.nih.gov/gene/634
CTLA4	CTLA-4	cytotoxic T-lymphocyte associated protein 4	https://www.ncbi.nlm.nih.gov/gene/1493
HAVCR2	TIM-3	hepatitis A virus cellular receptor 2	https://www.ncbi.nlm.nih.gov/gene/84868
HHLA2	B7y; B7H7; B7-H5; B7-H7	HERV-H LTR-associating 2	https://www.ncbi.nlm.nih.gov/gene/11148
ICOS	AILIM; CD278; CVID1	inducible T cell costimulator	https://www.ncbi.nlm.nih.gov/gene/29851
ICOSLG	B7h; B7H2; GL50; B7-H2; B7RP1; CD275; ICOSL; LICOS; B7RP-1; ICOS-L	inducible T cell costimulator ligand	https://www.ncbi.nlm.nih.gov/gene/23308
IDO1	IDO; INDO; IDO-1	indoleamine 2,3-dioxygenase 1	https://www.ncbi.nlm.nih.gov/gene/3620
IDO2	INDOL1	indoleamine 2,3-dioxygenase 2	https://www.ncbi.nlm.nih.gov/gene/169355
KIR3DL1	KIR; NKB1; NKAT3; NKB1B; NKAT-3; CD158E1; KIR2DL5B; KIR3DL1/S1	killer cell immunoglobulin like receptor, three Ig domains and long cytoplasmic tail 1	https://www.ncbi.nlm.nih.gov/gene/3811
LAG3	CD223	lymphocyte activating 3	https://www.ncbi.nlm.nih.gov/gene/3902
LAIR1	CD305; LAIR-1	leukocyte associated immunoglobulin like receptor 1	https://www.ncbi.nlm.nih.gov/gene/3903
LGALS9	HUAT; LGALS9A; Gal-9	galectin 9	https://www.ncbi.nlm.nih.gov/gene/3965
NRP1	CD304; NP1; NRP; BDCA4; VEGF165R	neuropilin 1	https://www.ncbi.nlm.nih.gov/gene/8829
PDCD1	PD1; PD-1; CD279; SLEB2; hPD-1; hPD-l; Hsle1	programmed cell death 1	https://www.ncbi.nlm.nih.gov/gene/5133
PDCD1LG2	PDL2	programmed cell death 1 ligand 2	https://www.ncbi.nlm.nih.gov/gene/80380
PVR	CD155; PVS; HVED; NECL5; TAGE4; Necl-5	PVR cell adhesion molecule	https://www.ncbi.nlm.nih.gov/gene/5817
SIRPA	BIT; MFR; P84; SIRP; MYD-1; SHPS1; CD172A; PTPNS1	signal regulatory protein alpha	https://www.ncbi.nlm.nih.gov/gene/140885
TDO	DLX3; AI4	distal-less homeobox 3	https://www.ncbi.nlm.nih.gov/gene/1747
TIGIT	VSIG9; VSTM3; WUCAM	T cell immunoreceptor with Ig and ITIM domains	https://www.ncbi.nlm.nih.gov/gene/201633
TMIGD2	CD28H; IGPR1; IGPR-1	transmembrane and immunoglobulin domain containing 2	https://www.ncbi.nlm.nih.gov/gene/126259
TNFRSF14	HVEM; TR2; ATAR; HVEA; HVEM; CD270; LIGHTR	TNF receptor superfamily member 14	https://www.ncbi.nlm.nih.gov/gene/8764
TNFRSF18	AITR; GITR; CD357; GITR-D; ENERGEN	TNF receptor superfamily member 18	https://www.ncbi.nlm.nih.gov/gene/8784
TNFRSF25	DR3; TR3; DDR3; LARD; APO-3; TRAMP; WSL-1; GEF720; WSL-LR; PLEKHG5; TNFRSF12	TNF receptor superfamily member 25	https://www.ncbi.nlm.nih.gov/gene/8718
TNFRSF4	OX40; ACT35; CD134; IMD16; TXGP1L	TNF receptor superfamily member 4	https://www.ncbi.nlm.nih.gov/gene/7293
TNFRSF8	CD30; Ki-1; D1S166E	TNF receptor superfamily member 8	https://www.ncbi.nlm.nih.gov/gene/943
TNFRSF9	CD137; ILA; 4-1BB	TNF receptor superfamily member 9	https://www.ncbi.nlm.nih.gov/gene/3604
TNFSF14	LIGHT; LTg; CD258; HVEML	TNF superfamily member 14	https://www.ncbi.nlm.nih.gov/gene/8740
TNFSF15	TL1; TL1A; VEGI; TNLG1B; VEGI192A	TNF superfamily member 15	https://www.ncbi.nlm.nih.gov/gene/9966
TNFSF18	GITRL; TL6; AITRL; TNLG2A; hGITRL	TNF superfamily member 18	https://www.ncbi.nlm.nih.gov/gene/8995
TNFSF4	GP34; CD252; OX4OL; TXGP1; CD134L; OX-40L; OX40L; TNLG2B	TNF superfamily member 4	https://www.ncbi.nlm.nih.gov/gene/7292
TNFSF9	CD137L; TNLG5A; 4-1BB-L	TNF superfamily member 9	https://www.ncbi.nlm.nih.gov/gene/8744
VSIR	VISTA; B7H5; GI24; B7-H5; Dies1; PD-1H; SISP1; VISTA; PP2135; C10orf54; DD1alpha	V-set immunoregulatory receptor	https://www.ncbi.nlm.nih.gov/gene/64115
VTCN1	B7-H4; B7X; B7H4; B7S1; B7-H4; B7h.5; VCTN1; PRO1291	V-set domain containing T cell activation inhibitor 1	https://www.ncbi.nlm.nih.gov/gene/79679

## Sheet: Supplementary Table S5
Table S5. The Mutation Frequency of Circadian Rhythm Genes Across 18 Cancer Types.
gene type	Gene	GBM	BLCA	PRAD	STAD	BRCA	CHOL	COAD	ESCA	KICH	KIRC	KIRP	LIHC	LUAD	LUSC	READ	THCA	UCEC	HNSC
clock control gene	HLF	0.0101781	0.00728155	0.0020202	0.0114416	0.00608519	0	0.0175439	0.00543478	0	0.00595238	0	0.00274725	0.010582	0.0142276	0.0145985	0	0.0169811	0.0019685
clock control gene	KLF10	0.00508906	0.0121359	0	0.0228833	0.0040568	0	0.0125313	0.0108696	0	0.00595238	0	0.00549451	0.0123457	0.0142276	0.00729927	0	0.0320755	0.0019685
clock control gene	DBP	0.00508906	0.00485437	0	0.00915332	0.0010142	0	0.00501253	0	0.0151515	0.00297619	0.00711744	0.00549451	0	0.00203252	0	0	0.0150943	0.00590551
clock control gene	NFIL3	0.0203562	0.00485437	0.0020202	0.01373	0.0040568	0	0.0200501	0	0	0.00297619	0	0	0.00352734	0.00813008	0.0218978	0	0.0377358	0.00393701
clock control gene	NR1D1	0.0101781	0.00728155	0.0040404	0.02746	0.0040568	0	0.0225564	0.0108696	0	0	0	0.00274725	0.00529101	0.00813008	0.00729927	0	0.0320755	0
clock control gene	NR1D2	0.00254453	0.0194175	0.0040404	0.0228833	0.0030426	0	0.0275689	0.0108696	0	0.00297619	0.00355872	0.00549451	0.00176367	0.00203252	0.0218978	0	0.0377358	0.00590551
clock control gene	FBXL3	0.00254453	0.00485437	0	0.0114416	0.0020284	0	0.0125313	0	0	0.00297619	0	0	0.00529101	0.00203252	0.00729927	0	0.0528302	0.0019685
clock control gene	RORA	0.0101781	0.0121359	0.0020202	0.01373	0.0020284	0	0.0175439	0.00543478	0	0.0119048	0.0106762	0.00549451	0.010582	0.00609756	0.0145985	0	0.0377358	0.00393701
clock control gene	RORB	0.00763359	0.00970874	0.0020202	0.0228833	0.0040568	0	0.0350877	0.00543478	0	0	0.0106762	0.00274725	0.0176367	0.00813008	0.00729927	0.00203252	0.0358491	0.00393701
clock control gene	RORC	0.0127226	0.0145631	0	0.0160183	0.0040568	0	0.0125313	0	0	0.00297619	0.00355872	0	0.00176367	0.0121951	0.0145985	0	0.045283	0.00393701
clock control gene	SERPINE1	0.0101781	0.0145631	0	0.0160183	0.00608519	0	0.0175439	0	0	0	0	0.00274725	0.0176367	0.0101626	0.0145985	0	0.0264151	0.0137795
clock control gene	SIRT1	0.00254453	0.0218447	0.0040404	0.01373	0.0030426	0	0.0225564	0.0108696	0	0.00595238	0	0.00274725	0.00352734	0.00406504	0.0291971	0	0.054717	0.00393701
clock control gene	TEF	0.00763359	0.00728155	0	0.00228833	0	0	0.0125313	0	0	0	0	0.00274725	0.00529101	0.00203252	0	0	0.0113208	0
core clock gene	ADCYAP1	0	0	0.0020202	0.00686499	0	0	0.0125313	0	0	0	0	0	0.00529101	0.00406504	0.0145985	0	0.0169811	0.00393701
core clock gene	ARNTL	0.00254453	0.00970874	0	0.020595	0.0040568	0	0.0300752	0.00543478	0	0.00595238	0.00355872	0	0.00529101	0.00609756	0.0291971	0	0.0471698	0.00393701
core clock gene	ARNTL2	0.0178117	0.0145631	0.00606061	0.0114416	0.0030426	0	0.0401003	0	0	0.00297619	0	0	0.015873	0.00609756	0.0145985	0	0.0415094	0
core clock gene	AUTS2	0.0127226	0.0412621	0.00606061	0.0503432	0.00912779	0	0.0501253	0.0217391	0	0	0.00711744	0.0164835	0.031746	0.0142276	0.0437956	0.00203252	0.0698113	0.023622
core clock gene	BHLHE40	0.0101781	0.00970874	0.0020202	0.00915332	0.0020284	0	0.0100251	0	0.0151515	0.00297619	0.0106762	0.00274725	0.00352734	0.00406504	0	0.00203252	0.0245283	0.0019685
core clock gene	BHLHE41	0	0.0121359	0	0.00457666	0.0030426	0	0.0100251	0	0	0	0.00355872	0.00549451	0.00176367	0.00406504	0.00729927	0	0.00943396	0.00393701
core clock gene	CLOCK	0.0101781	0.0169903	0.0020202	0.0183066	0.00507099	0	0.0225564	0	0.0151515	0.00595238	0	0.00274725	0.00705467	0.0101626	0.0145985	0	0.0509434	0.00984252
core clock gene	CRY1	0.00508906	0.00728155	0	0.0114416	0	0	0.0150376	0.00543478	0	0	0.00355872	0.00549451	0.0123457	0.0101626	0.0291971	0.00203252	0.0283019	0.00984252
core clock gene	CRY2	0.00763359	0.00970874	0.00606061	0.0114416	0.0030426	0	0.0150376	0.00543478	0	0	0.00355872	0.00549451	0.010582	0.00406504	0	0	0.0377358	0.00590551
core clock gene	CSNK1D	0.00763359	0.00970874	0	0.00915332	0	0	0.0225564	0.00543478	0	0	0	0	0.00881834	0.00406504	0.0145985	0	0.0301887	0.0019685
core clock gene	CSNK1E	0.00508906	0.00728155	0.0020202	0.0183066	0.0030426	0	0.0300752	0.0108696	0	0	0.0142349	0.00824176	0.00352734	0	0	0.00203252	0.0245283	0.00984252
core clock gene	CSNK2A1	0.00508906	0.026699	0	0.01373	0.0020284	0	0.0175439	0.00543478	0	0	0.00711744	0.00274725	0.00881834	0.00406504	0	0.00203252	0.0339623	0.011811
core clock gene	CSNK2A2	0.00254453	0	0	0.0228833	0.0020284	0	0.0300752	0.00543478	0	0	0	0	0.00529101	0	0.00729927	0	0.0358491	0.00590551
core clock gene	CSNK2B	0	0	0.0020202	0	0	0	0	0	0	0	0	0	0	0	0.00729927	0	0	0
core clock gene	GSK3B	0.00254453	0.00728155	0.0040404	0.01373	0.0010142	0	0.0250627	0.0108696	0	0	0	0.00274725	0.00881834	0.00406504	0.0291971	0	0.0396226	0.00590551
core clock gene	HCRTR2	0.00508906	0.0218447	0.00808081	0.0251716	0.00608519	0	0.0300752	0.0217391	0	0.00297619	0.0142349	0.00549451	0.0405644	0.0121951	0.0291971	0	0.0490566	0.0137795
core clock gene	METTL3	0.0101781	0.0436893	0.0020202	0.00457666	0.0020284	0	0.0200501	0.00543478	0	0.00297619	0.00711744	0	0.00529101	0.00203252	0.00729927	0	0.0339623	0.00984252
core clock gene	MTNR1A	0	0.0121359	0.0020202	0.0160183	0	0	0	0.00543478	0	0	0	0.00549451	0.0282187	0.0121951	0	0	0.0264151	0.00393701
core clock gene	MTNR1B	0.00254453	0.00242718	0.0020202	0.01373	0.0010142	0	0.0200501	0.0108696	0	0.00297619	0	0.00549451	0.0176367	0.0406504	0.0364964	0	0.0301887	0.00590551
core clock gene	NPAS2	0.00763359	0.0145631	0.0020202	0.02746	0.00709939	0	0.0200501	0.0217391	0	0.00297619	0.00355872	0.00549451	0.00881834	0.0223577	0.00729927	0.00203252	0.054717	0.00393701
core clock gene	NPFF	0.00508906	0.00485437	0	0.00686499	0	0	0.00250627	0	0	0	0	0.00274725	0	0	0	0	0.00566038	0.0019685
core clock gene	NPFFR1	0.00254453	0.00485437	0	0.00457666	0	0.0196078	0.00250627	0.00543478	0	0	0	0.00274725	0.00352734	0.00609756	0.00729927	0	0.0188679	0
core clock gene	NPFFR2	0.00763359	0.0145631	0	0.02746	0.00507099	0	0.0300752	0.0108696	0	0.00595238	0	0.010989	0.031746	0.0223577	0.0218978	0.00203252	0.0490566	0.0295276
core clock gene	NPY1R	0.00763359	0.0121359	0.0040404	0.0114416	0.00608519	0	0.0125313	0	0.0151515	0	0	0.00824176	0.0229277	0.0243902	0.00729927	0	0.0490566	0.00984252
core clock gene	NPY2R	0.00254453	0.00485437	0.0040404	0.020595	0.0020284	0	0.0300752	0.00543478	0.0151515	0	0.00355872	0.010989	0.0299824	0.0243902	0.00729927	0	0.0264151	0.00984252
core clock gene	NPY5R	0.0178117	0.0121359	0.0040404	0.00457666	0.0010142	0	0.0150376	0	0	0	0	0.0137363	0.031746	0.0243902	0.0437956	0.00203252	0.0528302	0.015748
core clock gene	PER1	0.0127226	0.0145631	0.0020202	0.00915332	0.00608519	0	0.037594	0.0163043	0	0.00892857	0.0106762	0.010989	0.0123457	0.0162602	0.00729927	0	0.0754717	0.00590551
core clock gene	PER2	0.0152672	0.0145631	0.00606061	0.0320366	0.00912779	0	0.0275689	0.0163043	0	0.00595238	0.0106762	0.0137363	0.010582	0.0203252	0.0218978	0	0.0735849	0.00393701
core clock gene	PER3	0.0101781	0.0218447	0	0.02746	0.00709939	0	0.0501253	0.0163043	0.0151515	0	0.00711744	0.00549451	0.015873	0.0142276	0.00729927	0	0.0698113	0.00787402
core clock gene	REV1	0.0101781	0.0218447	0.0020202	0.0183066	0.00811359	0	0.0350877	0.0163043	0.0151515	0	0.0106762	0.010989	0.0123457	0.0243902	0.0291971	0.00203252	0.0811321	0.0019685
core clock gene	SENP3	0.00508906	0.00728155	0	0.02746	0.0020284	0	0.0150376	0	0	0	0.00355872	0	0.00176367	0.00406504	0	0	0.0320755	0.0019685
core clock gene	TIMELESS	0.0127226	0.0242718	0.00606061	0.0297483	0.00811359	0	0.0325815	0.0108696	0	0.00595238	0.0106762	0.010989	0.015873	0.0243902	0.00729927	0.00406504	0.0603774	0.0137795
core clock gene	TIPIN	0	0.00485437	0	0.00457666	0.0030426	0	0.00250627	0	0	0	0	0	0.00176367	0	0	0.00203252	0.0264151	0.00590551
core clock gene	VIPR1	0	0.00242718	0	0.00457666	0.0010142	0	0.0100251	0	0	0.00297619	0.00355872	0.00274725	0.00352734	0.00609756	0.0145985	0	0.0264151	0.0019685
core clock gene	VIPR2	0.0152672	0.00728155	0	0.0160183	0.0030426	0	0.0250627	0	0.0151515	0	0.00355872	0.00824176	0.00529101	0.0101626	0.00729927	0	0.0301887	0.00787402

## Sheet: Supplementary Table S6
Table S6. The CNV Amplification Frequency of Circadian Rhythm Genes Across 18 Cancer Types.
gene type	Gene	GBM	BLCA	PRAD	STAD	BRCA	CHOL	COAD	ESCA	KICH	KIRC	KIRP	LIHC	LUAD	LUSC	READ	THCA	UCEC	HNSC
clock control gene	HLF	0.0143312	0.0843373	0.0179283	0.0386364	0.153707	0.0555556	0.0197628	0.0702703	0	0.00679117	0.029703	0.0686016	0.0666667	0.0896947	0.0647059	0	0.0419708	0.0323194
clock control gene	KLF10	0.00955414	0.209639	0.0398406	0.0886364	0.183544	0.166667	0.0454545	0.151351	0.0151515	0.0101868	0.00330033	0.134565	0.111712	0.150763	0.0588235	0	0.0565693	0.0703422
clock control gene	DBP	0.00636943	0.0674699	0.0059761	0.0477273	0.0379747	0	0.00592885	0.0594595	0	0.00169779	0	0.0263852	0.00900901	0.0419847	0	0	0.0328467	0.0247148
clock control gene	NFIL3	0.00796178	0.0361446	0.0119522	0.0318182	0.0307414	0	0.00988142	0.0378378	0	0	0.00330033	0.00791557	0.0234234	0.0305344	0.0117647	0	0.00912409	0.026616
clock control gene	NR1D1	0.00159236	0.0843373	0.00796813	0.165909	0.118445	0.0277778	0.0592885	0.189189	0	0	0.00990099	0.0184697	0.0522523	0.0610687	0.0588235	0	0.0583942	0.0228137
clock control gene	NR1D2	0.00159236	0.0963855	0.0059761	0.0113636	0.0488246	0	0.00197628	0.0378378	0.030303	0	0	0.0263852	0.0198198	0.0171756	0.0235294	0	0.0237226	0.00380228
clock control gene	FBXL3	0.0111465	0.0771084	0.00996016	0.0431818	0.0533454	0	0.027668	0.0324324	0	0.00679117	0	0.0474934	0.0504505	0.0477099	0.0647059	0	0.0291971	0.0570342
clock control gene	RORA	0.00796178	0.0337349	0.00398406	0.025	0.0316456	0	0.00592885	0.0162162	0.0151515	0.00169779	0	0.0290237	0.0252252	0.0343511	0.0117647	0	0.0273723	0.0209125
clock control gene	RORB	0.00796178	0.0240964	0.00796813	0.025	0.0216998	0	0.00395257	0.027027	0	0	0.00330033	0.0131926	0.0198198	0.0305344	0.00588235	0	0.00729927	0.00760456
clock control gene	RORC	0.0207006	0.224096	0.0358566	0.115909	0.167269	0.138889	0.0237154	0.118919	0.0454545	0.0203735	0	0.163588	0.205405	0.133588	0.0647059	0.0078125	0.129562	0.0380228
clock control gene	SERPINE1	0.0143312	0.0361446	0.0139442	0.0681818	0.0298373	0.0277778	0.013834	0.151351	0.030303	0.00848896	0.019802	0.0290237	0.0468468	0.103053	0.00588235	0	0.0310219	0.0684411
clock control gene	SIRT1	0.00955414	0.0240964	0.0119522	0.0386364	0.0406872	0.0555556	0.0217391	0.0216216	0	0.00169779	0.00660066	0.0211082	0.0324324	0.0534351	0.0176471	0	0.0346715	0.0152091
clock control gene	TEF	0.00636943	0.0144578	0.0059761	0.0136364	0.0289331	0.0277778	0.00790514	0.0540541	0	0.00509338	0.0132013	0.0316623	0.0306306	0.0438931	0.0176471	0.00195312	0.0364964	0.0171103
core clock gene	ADCYAP1	0.00159236	0.0746988	0.0059761	0.0340909	0.0361664	0	0.0256917	0.124324	0.0151515	0.00339559	0.00330033	0.0211082	0.0558559	0.0801527	0.0294118	0	0.0346715	0.0798479
core clock gene	ARNTL	0.00318471	0.0216867	0.0059761	0.0295455	0.0352622	0	0.00395257	0.0432432	0	0.00509338	0	0.0237467	0.0378378	0.0419847	0.0117647	0	0.0346715	0.0342205
core clock gene	ARNTL2	0.0143312	0.0457831	0.00996016	0.0568182	0.0524412	0.0277778	0.013834	0.145946	0	0.00509338	0	0.0290237	0.0882883	0.0591603	0.0470588	0	0.0437956	0.0209125
core clock gene	AUTS2	0.0302548	0.0457831	0.0179283	0.0545455	0.0786618	0	0.0118577	0.0864865	0	0.00679117	0.019802	0.0474934	0.0576577	0.0744275	0.00588235	0.00390625	0.0474453	0.0380228
core clock gene	BHLHE40	0.0111465	0.142169	0.0059761	0.0227273	0.0958409	0	0.00790514	0.027027	0.030303	0.00339559	0	0.0343008	0.0288288	0.0419847	0.0117647	0	0.040146	0.0190114
core clock gene	BHLHE41	0.0143312	0.0506024	0.00996016	0.0704545	0.0551537	0.0277778	0.013834	0.118919	0	0	0	0.0158311	0.10991	0.0496183	0.0588235	0	0.0383212	0.0228137
core clock gene	CLOCK	0.0732484	0.0939759	0.00398406	0.0295455	0.0705244	0	0.0177866	0.108108	0	0.00169779	0	0.0395778	0.0540541	0.227099	0.0352941	0	0.040146	0.0779468
core clock gene	CRY1	0.0286624	0.0409639	0.0258964	0.0363636	0.0307414	0	0.00395257	0.0432432	0	0.00339559	0	0.0263852	0.0216216	0.0171756	0.0117647	0	0.0127737	0.00760456
core clock gene	CRY2	0.00796178	0.053012	0.00199203	0.0522727	0.0578662	0	0.00592885	0.118919	0.0151515	0.00339559	0	0.0263852	0.0288288	0.0553435	0.0176471	0	0.0310219	0.0608365
core clock gene	CSNK1D	0.0302548	0.137349	0.0258964	0.0840909	0.184448	0.111111	0.0474308	0.0810811	0.030303	0.0169779	0.0330033	0.137203	0.102703	0.139313	0.0647059	0	0.0967153	0.0532319
core clock gene	CSNK1E	0.0159236	0.0409639	0.0119522	0.0204545	0.0307414	0	0.00592885	0.0432432	0	0.00339559	0.00660066	0.0422164	0.0432432	0.0515267	0.0235294	0.00195312	0.0583942	0.0152091
core clock gene	CSNK2A1	0.00477707	0.0289157	0.00796813	0.0454545	0.034358	0.0277778	0.0237154	0.0648649	0.030303	0.00339559	0.00330033	0.0290237	0.0216216	0.0801527	0.00588235	0.00195312	0.0310219	0.026616
core clock gene	CSNK2A2	0.00318471	0.0216867	0.00398406	0.0181818	0.0144665	0	0.0118577	0.0432432	0	0	0.00990099	0.0105541	0.0342342	0.0305344	0.00588235	0	0.0273723	0.0152091
core clock gene	CSNK2B	0.00796178	0.101205	0.00996016	0.0795455	0.0714286	0.0277778	0.0237154	0.0972973	0	0.00509338	0	0.060686	0.0720721	0.0477099	0.0411765	0	0.0346715	0.0228137
core clock gene	GSK3B	0.00477707	0.0385542	0.0119522	0.025	0.0334539	0	0.00395257	0.0486486	0	0.00169779	0.00330033	0.00791557	0.0378378	0.108779	0.0117647	0	0.0364964	0.0190114
core clock gene	HCRTR2	0.00636943	0.0771084	0	0.0727273	0.0641953	0	0.0177866	0.156757	0	0.00169779	0.00990099	0.0369393	0.0594595	0.114504	0.0176471	0	0.0291971	0.0684411
core clock gene	METTL3	0.00636943	0.0698795	0.00199203	0.0477273	0.0768535	0	0.00592885	0.0702703	0	0.0152801	0.00660066	0.0791557	0.0774775	0.0877863	0.0176471	0	0.0492701	0.0532319
core clock gene	MTNR1A	0.00636943	0.026506	0.0139442	0.0204545	0.045208	0	0.00790514	0.0918919	0	0.00169779	0.00990099	0.0290237	0.0198198	0.0400763	0.0235294	0.00390625	0.0218978	0.0209125
core clock gene	MTNR1B	0.00477707	0.053012	0.0139442	0.0295455	0.056962	0	0.0118577	0.0648649	0	0	0	0.0105541	0.0522523	0.0496183	0.00588235	0	0.0364964	0.0513308
core clock gene	NPAS2	0.00477707	0.0746988	0.00996016	0.0386364	0.0379747	0	0.0118577	0.102703	0	0.00169779	0	0.0184697	0.045045	0.0744275	0.0117647	0.00195312	0.020073	0.0456274
core clock gene	NPFF	0.0238854	0.0313253	0.0159363	0.0431818	0.0253165	0.0277778	0.0118577	0.0540541	0.0151515	0.00509338	0	0.0211082	0.0666667	0.0324427	0.0176471	0	0.0437956	0.013308
core clock gene	NPFFR1	0.00796178	0.0313253	0.00996016	0.0522727	0.0424955	0.0555556	0.0237154	0.0324324	0	0.00169779	0.00660066	0.0237467	0.036036	0.0591603	0.0176471	0	0.0383212	0.0114068
core clock gene	NPFFR2	0.00477707	0.086747	0.0159363	0.0409091	0.0786618	0	0.00790514	0.113514	0	0.00169779	0	0.0184697	0.0306306	0.129771	0.0352941	0	0.0383212	0.0551331
core clock gene	NPY1R	0.00318471	0.0240964	0.0139442	0.0431818	0.0370705	0	0.00592885	0.0756757	0	0.00169779	0.00330033	0.0316623	0.0144144	0.0209924	0.0294118	0.00195312	0.0109489	0.0190114
core clock gene	NPY2R	0.00477707	0.0361446	0.0119522	0.0386364	0.0424955	0	0.00592885	0.0594595	0	0.00509338	0.00330033	0.0263852	0.0234234	0.0209924	0.0294118	0.00195312	0.0145985	0.0114068
core clock gene	NPY5R	0.00318471	0.026506	0.0139442	0.0431818	0.0370705	0	0.00592885	0.0756757	0	0.00169779	0.00330033	0.0316623	0.0144144	0.019084	0.0294118	0.00195312	0.0109489	0.0190114
core clock gene	PER1	0.00159236	0.0216867	0.0059761	0.0136364	0.0135624	0	0.00395257	0.0216216	0	0.00169779	0	0.00527704	0.00900901	0.00763359	0	0	0.0273723	0.00760456
core clock gene	PER2	0.00318471	0.0144578	0.00796813	0.0340909	0.0253165	0.0277778	0.013834	0.027027	0	0.00679117	0.00660066	0.0369393	0.0378378	0.019084	0.0176471	0.00195312	0.0109489	0.013308
core clock gene	PER3	0.0143312	0.0674699	0.0119522	0.0590909	0.0244123	0	0.013834	0.0702703	0	0.00169779	0.00660066	0.0263852	0.0648649	0.0400763	0.00588235	0.00195312	0.0364964	0.0361217
core clock gene	REV1	0.00159236	0.0698795	0.0059761	0.0295455	0.0388788	0	0.00988142	0.102703	0	0.00169779	0	0.00791557	0.0396396	0.0877863	0.0117647	0.00195312	0.0273723	0.0494297
core clock gene	SENP3	0	0.0168675	0.00199203	0.0204545	0.0153707	0	0.00395257	0.027027	0	0.00169779	0	0.00263852	0.0108108	0.00763359	0	0	0.0328467	0.00570342
core clock gene	TIMELESS	0.0302548	0.0409639	0.0119522	0.0522727	0.0334539	0	0.013834	0.0594595	0	0.00169779	0	0.0316623	0.0756757	0.0229008	0.00588235	0	0.0547445	0.013308
core clock gene	TIPIN	0.00796178	0.0313253	0.00796813	0.0272727	0.0352622	0	0.0158103	0.0324324	0.0151515	0.00848896	0	0.0316623	0.0288288	0.0343511	0.0294118	0	0.0182482	0.026616
core clock gene	VIPR1	0.00636943	0.0385542	0.00398406	0.0159091	0.0216998	0	0.00197628	0.0378378	0.030303	0	0	0.0237467	0.00900901	0.0114504	0.0294118	0	0.0164234	0.00570342
core clock gene	VIPR2	0.0254777	0.0289157	0.00996016	0.025	0.0587703	0	0.0197628	0.0324324	0.030303	0.0152801	0.019802	0.0395778	0.0648649	0.0400763	0.0176471	0	0.0346715	0.0152091

## Sheet: Supplementary Table S7
Table S7. The CNV Deletion Frequency of Circadian Rhythm Genes across 18 Cancer Types.
gene type	Gene	GBM	BLCA	PRAD	STAD	BRCA	CHOL	COAD	ESCA	KICH	KIRC	KIRP	LIHC	LUAD	LUSC	READ	THCA	UCEC	HNSC
clock control gene	HLF	0	0.0240964	0.0159363	0.0113636	0.0180832	0	0.00395257	0.0324324	0	0.00339559	0	0.0158311	0.0108108	0.0133588	0.0352941	0	0.020073	0.0114068
clock control gene	KLF10	0.00318471	0.00481928	0.00796813	0.0159091	0.0108499	0	0.0118577	0.0216216	0	0.00169779	0	0.00263852	0.0234234	0.0152672	0	0.00195312	0.0164234	0.0114068
clock control gene	DBP	0.116242	0.0385542	0.0298805	0.0272727	0.0515371	0.0277778	0.0296443	0.027027	0	0.00169779	0.00990099	0.0316623	0.0738739	0.0896947	0.0411765	0	0.0437956	0.0190114
clock control gene	NFIL3	0.0127389	0.0120482	0.00996016	0.0295455	0.0271248	0.0277778	0.00592885	0.0108108	0	0	0.00660066	0.0263852	0.0144144	0.019084	0.00588235	0	0.0218978	0.00190114
clock control gene	NR1D1	0.0302548	0.0216867	0.0338645	0.0113636	0.0488246	0.0277778	0.00395257	0.027027	0	0	0	0.0422164	0.018018	0.0362595	0.00588235	0	0.0456204	0.013308
clock control gene	NR1D2	0.0143312	0.0289157	0.0239044	0.0431818	0.0361664	0.0833333	0.0296443	0.027027	0.0151515	0.139219	0.00330033	0.0211082	0.0252252	0.0267176	0.0176471	0.00195312	0.0291971	0.0247148
clock control gene	FBXL3	0.0605096	0.053012	0.149402	0.0340909	0.0316456	0.0555556	0.00790514	0.027027	0.0151515	0.00509338	0.00330033	0.0791557	0.0252252	0.0362595	0.0294118	0.00976562	0.020073	0.0342205
clock control gene	RORA	0.0366242	0.0313253	0.0119522	0.0431818	0.0524412	0	0.0256917	0.0594595	0.0151515	0.00339559	0.00990099	0.0131926	0.0306306	0.0324427	0.0529412	0	0.0419708	0.0171103
clock control gene	RORB	0.0254777	0.0240964	0.0258964	0.05	0.0352622	0.0555556	0.00197628	0.027027	0	0	0.00330033	0.0184697	0.0252252	0.0381679	0.00588235	0	0.0218978	0.0209125
clock control gene	RORC	0.00318471	0.00722892	0.00398406	0.00909091	0.017179	0.0277778	0.00197628	0.00540541	0	0	0	0.00263852	0.00720721	0.00572519	0	0	0.00182482	0.00570342
clock control gene	SERPINE1	0.0207006	0.0144578	0.0199203	0.0318182	0.0352622	0.0277778	0.0118577	0.0378378	0	0	0.00990099	0.0184697	0.0216216	0.0152672	0.0176471	0.00195312	0.00912409	0.013308
clock control gene	SIRT1	0.0111465	0.0385542	0.0239044	0.0272727	0.022604	0.0277778	0.0217391	0.0324324	0	0.00169779	0.00330033	0.0211082	0.0144144	0.019084	0.0117647	0.0078125	0.020073	0.0190114
clock control gene	TEF	0.0254777	0.0698795	0.00398406	0.0181818	0.0262206	0	0.00988142	0	0	0	0	0.0105541	0.018018	0.019084	0.0411765	0	0.0346715	0.0152091
core clock gene	ADCYAP1	0.0159236	0.0168675	0.00796813	0.0227273	0.0207957	0.0277778	0.00592885	0.0486486	0	0	0	0.0158311	0.0216216	0.019084	0.00588235	0	0.0164234	0.0209125
core clock gene	ARNTL	0.0207006	0.0554217	0.0139442	0.0181818	0.0488246	0	0.00592885	0.0324324	0.0454545	0	0	0.00791557	0.036036	0.0954198	0.0235294	0	0.0456204	0.0209125
core clock gene	ARNTL2	0.00636943	0.0192771	0.0258964	0.0204545	0.0235081	0	0.0118577	0.0216216	0	0.00169779	0	0.0105541	0.0252252	0.0133588	0.0176471	0	0.0127737	0.013308
core clock gene	AUTS2	0.0191083	0.0481928	0.0199203	0.0454545	0.0415913	0.0555556	0.00988142	0.0972973	0.0151515	0.0169779	0.019802	0.0369393	0.0504505	0.0916031	0.0176471	0.00390625	0.0474453	0.0665399
core clock gene	BHLHE40	0.00477707	0.0289157	0.0298805	0.0681818	0.0307414	0.111111	0.0375494	0.0648649	0	0.13073	0.00330033	0.0211082	0.027027	0.0305344	0.0235294	0.00195312	0.0273723	0.026616
core clock gene	BHLHE41	0.00955414	0.0216867	0.0298805	0.0181818	0.0207957	0	0.00790514	0.0162162	0	0	0	0.0158311	0.018018	0.00763359	0.0235294	0	0.00912409	0.013308
core clock gene	CLOCK	0.00955414	0.00963855	0.0179283	0.0204545	0.00813743	0.0833333	0.0118577	0.027027	0	0.00169779	0	0.0211082	0.0234234	0.00572519	0.0117647	0	0.00547445	0.0095057
core clock gene	CRY1	0.0127389	0.0313253	0.0159363	0.0295455	0.0660036	0.138889	0.013834	0.0378378	0.0151515	0.00679117	0.00660066	0.0263852	0.0468468	0.0419847	0.0176471	0	0.0310219	0.0323194
core clock gene	CRY2	0.0175159	0.0289157	0.0438247	0.00681818	0.017179	0.0277778	0.00592885	0.0216216	0	0	0	0.00527704	0.0108108	0.0267176	0	0	0.0145985	0.0152091
core clock gene	CSNK1D	0.0143312	0.0168675	0.00996016	0.0272727	0.0388788	0.0277778	0.00395257	0.0972973	0	0	0	0.0158311	0.018018	0.0629771	0.0294118	0	0.0145985	0.0589354
core clock gene	CSNK1E	0.0159236	0.0409639	0.00199203	0.0113636	0.0189873	0	0.00988142	0.0108108	0	0	0.00330033	0.00791557	0.0162162	0.0209924	0.0176471	0	0.0182482	0.00760456
core clock gene	CSNK2A1	0.00955414	0.0361446	0.0159363	0.0386364	0.074141	0.0277778	0.0810277	0.0594595	0	0	0.00330033	0.0237467	0.0612613	0.0534351	0.0882353	0	0.0310219	0.0323194
core clock gene	CSNK2A2	0.0143312	0.0385542	0.0298805	0.0181818	0.0307414	0	0.00197628	0.0162162	0	0.00679117	0	0.0131926	0.0234234	0.0133588	0	0	0.0346715	0.0247148
core clock gene	CSNK2B	0.00796178	0.026506	0.00199203	0.0363636	0.0280289	0.0277778	0.0158103	0.0432432	0	0.00169779	0.00990099	0.0105541	0.0108108	0.0591603	0.0235294	0	0.00547445	0.0323194
core clock gene	GSK3B	0.0398089	0.0313253	0.0318725	0.0227273	0.0370705	0.0277778	0	0.0648649	0	0.0135823	0	0.0131926	0.018018	0.0763359	0.00588235	0	0.0145985	0.0380228
core clock gene	HCRTR2	0.00477707	0.0216867	0.0119522	0.0113636	0.0235081	0.0277778	0.00592885	0.0432432	0	0.00679117	0.019802	0.00263852	0.0216216	0.0419847	0.0235294	0	0.00364964	0.0114068
core clock gene	METTL3	0.0589172	0.0385542	0.0159363	0.0340909	0.0253165	0	0.0118577	0.0810811	0	0.00679117	0.0132013	0.00791557	0.0288288	0.0858779	0.0411765	0	0.0273723	0.0893536
core clock gene	MTNR1A	0.0429936	0.0915663	0.0258964	0.106818	0.0641953	0.25	0.0849802	0.0972973	0.030303	0.0220713	0.00990099	0.0870712	0.0666667	0.118321	0.0470588	0.00195312	0.0510949	0.127376
core clock gene	MTNR1B	0.00477707	0.0409639	0.0199203	0.0227273	0.079566	0.0277778	0.00790514	0.0108108	0.0151515	0.00679117	0.0165017	0.0290237	0.0234234	0.0400763	0.0117647	0	0.0237226	0.0684411
core clock gene	NPAS2	0.00955414	0.0168675	0.0059761	0.0204545	0.0235081	0.0277778	0.00592885	0.027027	0	0.00509338	0.00330033	0.00527704	0.00900901	0.0152672	0	0	0.0182482	0.0152091
core clock gene	NPFF	0.0238854	0.0216867	0.00398406	0.0318182	0.0470163	0	0.00197628	0.0702703	0	0.00169779	0.00990099	0.00791557	0.018018	0.0267176	0.00588235	0	0.00912409	0.0247148
core clock gene	NPFFR1	0.0111465	0.0313253	0.0199203	0.025	0.0235081	0	0.0197628	0.0432432	0	0.00339559	0.00330033	0.0158311	0.0126126	0.0171756	0.0117647	0.00976562	0.0218978	0.0190114
core clock gene	NPFFR2	0.00955414	0.00722892	0.00398406	0.00454545	0.00994575	0.0277778	0.0118577	0.0162162	0	0.00169779	0	0.0395778	0.0216216	0.00763359	0.0117647	0	0.00729927	0.00760456
core clock gene	NPY1R	0.0207006	0.0746988	0.0199203	0.0454545	0.0424955	0.138889	0.055336	0.0486486	0.0151515	0.0203735	0.00330033	0.0316623	0.0468468	0.0782443	0.0235294	0.00195312	0.0310219	0.0703422
core clock gene	NPY2R	0.0159236	0.0626506	0.0219124	0.0318182	0.039783	0.111111	0.0632411	0.0594595	0.0151515	0.0203735	0.00330033	0.0184697	0.0378378	0.0706107	0.0235294	0	0.0310219	0.0665399
core clock gene	NPY5R	0.0207006	0.0746988	0.0199203	0.0477273	0.0424955	0.138889	0.055336	0.0486486	0.0151515	0.0203735	0.00330033	0.0316623	0.0486486	0.0782443	0.0235294	0.00195312	0.0310219	0.0703422
core clock gene	PER1	0.0270701	0.0289157	0.109562	0.0204545	0.0325497	0.0555556	0.0158103	0.0324324	0	0.00679117	0.00660066	0.0923483	0.0486486	0.0248092	0.0176471	0.00390625	0.0310219	0.0209125
core clock gene	PER2	0.0207006	0.207229	0.0358566	0.075	0.0804702	0	0.027668	0.156757	0.0454545	0.0679117	0.0330033	0.0501319	0.0522523	0.181298	0.0411765	0.00390625	0.0437956	0.173004
core clock gene	PER3	0.207006	0.0554217	0.0298805	0.0818182	0.150995	0.694444	0.0988142	0.0864865	0	0.0509338	0.0594059	0.216359	0.0576577	0.110687	0.152941	0.00195312	0.0857664	0.0627376
core clock gene	REV1	0.00477707	0.0192771	0.0059761	0.0204545	0.0198915	0.0277778	0.00197628	0.0216216	0	0.00339559	0.00330033	0.00527704	0.00900901	0.0133588	0	0	0.0127737	0.0209125
core clock gene	SENP3	0.0461783	0.0289157	0.175299	0.0204545	0.0415913	0.0555556	0.0158103	0.027027	0	0.00679117	0.00660066	0.0897098	0.0414414	0.0267176	0.0117647	0.00390625	0.0291971	0.0247148
core clock gene	TIMELESS	0.0207006	0.0192771	0.00796813	0.0204545	0.0352622	0	0.00197628	0.0540541	0	0.00169779	0.00660066	0.00527704	0.00900901	0.0209924	0.0117647	0	0.00364964	0.0209125
core clock gene	TIPIN	0.00636943	0.00963855	0.0119522	0.0295455	0.0334539	0	0.013834	0.0162162	0	0	0	0.00791557	0.0198198	0.0248092	0.0235294	0	0.0255474	0.0171103
core clock gene	VIPR1	0.0238854	0.0650602	0.00996016	0.0636364	0.0985533	0.111111	0.027668	0.0162162	0	0.140917	0.0132013	0.0237467	0.027027	0.0438931	0.0235294	0	0.0310219	0.0418251
core clock gene	VIPR2	0.0286624	0.0698795	0.0378486	0.145455	0.0533454	0.0555556	0.0217391	0.254054	0.0151515	0.0118846	0.00660066	0.0395778	0.0378378	0.124046	0.0470588	0	0.0364964	0.171103

## Sheet: Supplementary Table S8
Table S8. The Correlation of CRS and Immunocyte Infiltration Ratio.
Immune cell	BLCA	BRCA	CHOL	COAD	ESCA	GBM	HNSC	KICH	KIRC	KIRP	LIHC	LUAD	LUSC	PRAD	READ	STAD	THCA	UCEC
B.cells.0ive	0.15373	0.0604344	0.0143135	-0.0395087	-0.199869	0.0385925	-0.121434	-0.135548	-0.00716166	0.106238	0.0371828	0.017373	-0.00305153	0.0246117	-0.0710856	-0.136245	0.0910741	0.0153969
B.cells.memory	-0.134061	-0.0383804	-0.173169	-0.0690753	0.0308815	-0.0417827	-0.0779591	0.404546	-0.0178687	0.0737818	0.12018	-0.057954	-0.0189444	0.0045554	-0.19066	-0.120429	0.0790219	-0.0154426
Plasma.cells	0.0164078	-0.0462645	-0.0247868	-0.12039	-0.171375	-0.0344141	-0.0769212	0.19923	0.0753944	0.122747	0.0498713	0.00921241	-0.010558	-0.103937	-0.192258	-0.0709008	0.0738177	-0.0654364
T.cells.CD8	-0.0457161	0.132103	-0.322744	0.00910733	-0.0406828	-0.0431202	-0.197744	0.242886	0.0138626	0.146012	0.019199	0.134153	0.104508	0.0191977	-0.120729	0.123303	-0.0729054	-0.0292339
T.cells.CD4.0ive	0.0117429	-0.0339859	0	0.00439862	0.0384653	0.0564761	0.0213834	0	0	0.10363	-0.0934328	0	-0.0506593	0	-0.198922	0	-0.034948	-0.0281319
T.cells.CD4.memory.resting	-0.133748	0.0573187	0.00512767	-0.165746	-0.112263	-0.153735	0.11153	-0.051024	0.0478915	-0.202251	0.0678636	-0.112219	0.0084762	0.0341088	-0.0709715	-0.278629	0.0508863	-0.0489108
T.cells.CD4.memory.activated	0.15721	0.316351	-0.238865	-0.041198	0.0955378	-0.136357	-0.0539708	0.428937	0.217678	0.287409	0.0658897	0.361628	0.13968	0.0814158	0.0642378	0.283564	0.136117	0.137735
T.cells.follicular.helper	-0.0686762	0.17963	-0.11864	0.114068	-0.0993712	0.0522235	-0.208681	-0.166839	0.0986582	0.123393	-0.0040445	-0.00930157	0.102374	-0.0615792	-0.0808786	0.131335	0.136344	0.0635288
T.cells.regulatory..Tregs.	-0.0686079	0.000897813	-0.243561	-0.124347	-0.230051	0.0046784	-0.325248	-0.0591799	-0.0466952	-0.0125677	0.121811	-0.179839	0.000702202	-0.0326911	-0.276198	-0.0949244	-0.127595	-0.336005
T.cells.gamma.delta	0.0416211	0.02904	-0.219993	0.105198	0.108206	-0.106444	-0.0393042	-0.147409	0.0747549	0.0643961	-0.0514007	0.0193682	-0.0159001	0.0219663	0.0949601	0.131268	-0.0646133	0.0620311
NK.cells.resting	0.0471417	-0.0359881	0.0330424	-0.00532598	0.180985	0.00937189	0.174955	-0.189775	-0.0663642	0.0675827	-0.157011	0.145424	-0.00552738	-0.000296915	0.0316348	0.11869	-0.0475198	0.0901289
NK.cells.activated	-0.0774034	-0.123646	-0.0876018	0.0194337	-0.0821637	-0.130611	-0.149177	-0.157506	-0.165332	-0.109491	-0.0869114	-0.111646	0.0602226	-0.0268495	-0.203919	-0.120989	-0.106667	-0.120394
Monocytes	-0.0496052	-0.223161	-0.117459	-0.053255	-0.185255	-0.221082	-0.00583484	-0.0424471	-0.054239	-0.0695162	-0.10597	-0.249738	-0.10035	0.0761053	-0.139582	-0.0652334	-0.0715825	-0.0665398
Macrophages.M0	0.100391	0.0871652	0.405055	0.0400828	0.179402	0.130605	0.150975	-0.0026097	0.0841914	0.154549	0.205698	0.159618	-0.0802522	-0.0474087	0.0729455	-0.0117696	0.000215084	0.119406
Macrophages.M1	0.0880576	0.194103	-0.0767411	0.192682	0.0424109	-0.160812	-0.00240572	-0.0594172	0.092048	0.15271	-0.0854849	0.229547	0.164905	-0.03319	0.174919	0.130234	0.0764678	0.0415652
Macrophages.M2	-0.00471558	-0.280835	-0.23011	0.144072	0.215762	0.162885	0.103453	0.0220341	0.0136633	-0.0381251	-0.0315935	-0.0727241	-0.117217	0.130974	0.256263	0.0547411	-0.0335516	-0.01564
Dendritic.cells.resting	-0.0843318	-0.0192386	0.478002	-0.0905022	-0.183918	0.0616822	-0.0366025	0.0679564	-0.148017	0.0796839	0.0611195	-0.218518	-0.0728915	-0.0964522	-0.029383	0.0108108	0.0624894	0.00412121
Dendritic.cells.activated	-0.0833165	0.0279576	0.112563	-0.00207366	0.0242905	-0.0924748	0.0114195	-0.0709236	0.042461	0.0917987	-0.10984	-0.107474	-0.0569857	0.159885	0.059648	0.041803	0.136299	0.0944852
Mast.cells.resting	-0.0248319	-0.276164	-0.351787	-0.0546704	-0.135443	0.130952	-0.132951	-0.234351	-0.32259	-0.267354	-0.397596	-0.387578	0.0269293	-0.0740499	0.00619032	-0.160272	-0.207466	-0.111301
Mast.cells.activated	-0.00140264	0.0611945	0.148727	0.137427	0.129199	-0.0376432	0.190738	0.352499	0.0809433	-0.0193792	0.0434685	0.0977435	-0.0512306	0.236886	0.132763	0.133153	0.106056	0.149133
Eosinophils	0.0513094	-0.075119	0.22398	0.0590959	0.0204437	-0.0225315	0.071452	0.128408	-0.17871	0.0812636	0.00935586	0.0635796	-0.201085	0.187591	0.160653	0.0313728	-0.018962	-0.0343552
Neutrophils	0.0782442	0.0570239	0.304371	0.201693	0.0619715	0.00524282	0.142665	0.414877	0.0655943	0.0341381	0.113518	0.128701	0.0345761	0.0801633	0.236032	0.124579	0.133729	0.0572271
P.value	-0.0837495	-0.148973	-0.246554	-0.236207	-0.120359	-0.269184	0.125184	-0.382891	-0.273216	-0.116937	-0.241551	-0.00827446	-0.0956307	0.081399	-0.294623	-0.0482158	-0.212607	-0.0139723
Correlation	0.145314	0.162578	0.0328673	0.145483	0.00179142	0.266275	-0.00444586	0.505352	0.174774	0.209768	0.266569	-0.0671552	-0.00432506	-0.028658	0.118524	-0.0475261	0.190118	-0.00469348
RMSE	-0.154833	-0.142812	-0.00065339	-0.140041	0.0266572	-0.234236	0.0113499	-0.487748	-0.151093	-0.216444	-0.248696	0.0716644	0.00351085	0.0210925	-0.141674	0.0453863	-0.190703	0.00517075

## Sheet: Supplementary Table S9
Table S9. The Correlation of CRS and Immune Checkpoint Genes.
ICG genes	BLCA	BRCA	CHOL	COAD	ESCA	GBM	HNSC	KICH	KIRC	KIRP	LIHC	LUAD	LUSC	PRAD	READ	STAD	THCA	UCEC
PDCD1	0.131705	0.255617	-0.0744692	0.274931	0.119429	-0.0135193	-0.193328	0.684011	0.116535	0.112104	0.208145	0.155139	0.10138	0.0775457	0.254007	0.13687	0.0838413	0.0107092
CD274	0.147741	0.246312	-0.0775397	0.293909	0.16111	-0.1369	0.0599343	0.36463	0.0647076	-0.0699851	0.16355	0.158868	0.0537335	0.158515	0.322579	0.115039	0.113482	0.15099
PDCD1LG2	0.138042	0.36176	-0.00994898	0.413075	0.266246	-0.166893	0.0613781	0.497389	0.212597	0.373753	0.105947	0.228686	0.067688	0.1102	0.374754	0.217497	0.20119	0.216168
ICOS	0.178828	0.3133	-0.294043	0.321601	0.226786	-0.111455	-0.0936343	0.636403	0.171983	0.250824	0.183108	0.133785	0.127137	0.169027	0.334017	0.186473	0.275514	0.0851802
ICOSLG	0.0747036	0.129248	-0.103406	-0.0285042	-0.00771139	-0.0563823	-0.192795	0.262125	0.0585059	0.0680035	0.0723951	0.0139343	0.0417286	0.0677751	0.1106	-0.0682613	0.180264	0.03992
BTN2A2	0.110629	0.185129	-0.0294802	0.274934	0.114771	0.0461432	-0.184437	0.446482	0.0829526	0.124155	0.0450294	-0.0890202	0.133882	0.024547	0.289425	0.095179	0.155086	0.0546788
BTN2A1	0.0336088	0.173426	-0.0963444	0.0938793	0.00185505	0.126429	-0.0234509	0.456376	0.142327	0.157536	0.204743	-0.066604	0.20511	-0.042912	0.186963	0.0335399	0.0970084	0.173242
BTN3A1	0.00844599	0.18238	-0.0896931	0.220724	-0.00398308	0.0585864	-0.0319964	0.371691	0.107713	0.126869	0.0127056	-0.00446626	0.164567	0.00593392	0.204708	0.0598642	0.12691	-0.0355063
BTNL3	-0.00270724	0.0409198	0.0572466	-0.184308	-0.0467416	-0.0408467	-0.112672	-0.0691199	0.05891	0.113497	0.0430475	-0.0115854	-0.00169506	0.16155	-0.13454	-0.0905166	0.097787	0.0331446
BTNL9	-0.123767	0.0182616	-0.439423	0.026813	-0.123852	-0.123409	-0.287863	-0.168913	0.0496477	0.0326551	-0.296686	-0.106624	0.0557114	0.188008	-0.0510087	-0.044961	-0.0351877	-0.0054956
CD276	0.210644	0.206247	0.516758	0.236211	0.270015	-0.103425	0.2173	0.338104	0.231695	0.157098	0.325829	0.171911	0.0430264	-0.187837	0.293025	0.204184	0.324839	0.113464
VTCN1	-0.0345179	0.0695378	0.347149	-0.00786727	0.0144427	0.329202	0.00472754	-0.11349	0.00176224	-0.0386636	0.15688	-0.0344383	-0.103428	-0.0493689	0.0683116	-0.0824101	0.182109	0.00926144
IDO1	0.0863136	0.148574	-0.199966	0.193678	-0.0650294	-0.0106064	-0.122469	-0.0265307	0.162098	0.212949	0.0340463	0.130199	0.0746569	0.0986978	0.0743856	0.149357	0.16771	0.0449304
IDO2	0.0542878	0.0277274	-0.180569	0.105608	-0.0847524	0.0374065	-0.190229	0.31241	0.0756342	0.165375	0.00140216	0.037627	0.0474978	0.0950533	0.17534	0.0975422	0.120608	-0.0532936
CD200	0.126732	0.250454	-0.107635	0.179456	0.0658488	0.0893545	-0.146941	0.445369	0.101581	-0.195516	0.263793	0.143089	-0.0565538	0.165843	0.160949	0.203741	0.187961	0.0501213
CD200R1	-0.128988	0.218358	-0.054821	0.138314	-0.0610463	-0.119016	-0.0892557	0.380017	0.119524	0.12199	0.20036	-0.0412342	-0.0778905	0.0509542	0.25522	-0.0370747	0.222604	0.00430977
LAG3	0.151914	0.2194	-0.151467	0.187689	0.172108	0.0172376	-0.0527544	0.507767	0.113907	0.0495324	0.119811	0.143816	0.127244	0.0714946	0.20404	0.216412	0.103958	0.0896233
CD244	-0.047296	0.19832	-0.256854	0.232604	0.115656	-0.113139	-0.141696	0.298475	0.0900965	0.153203	0.100636	0.054399	0.0582671	-0.0612165	0.111197	0.15256	0.0970368	0.00198348
CD80	0.185723	0.299427	-0.2209	0.339833	0.322164	-0.0187329	0.047942	0.460838	0.295279	0.382292	0.20252	0.144165	0.123586	0.210808	0.411285	0.21985	0.41883	0.152895
CD86	0.16731	0.311899	-0.161961	0.425044	0.244491	-0.0762635	0.0627691	0.567081	0.245845	0.305537	0.273515	0.210586	0.0618167	0.199435	0.427349	0.279063	0.342414	0.158442
CD28	0.153124	0.245707	-0.28602	0.261026	0.184685	-0.0312425	-0.174489	0.403616	0.243949	0.294681	0.144367	0.0816422	0.0867806	0.151274	0.296769	0.0128047	0.23052	0.0402631
CD160	0.033036	-0.0175822	-0.111199	0.0848095	-0.0666996	-0.105943	-0.180188	-0.0301984	0.0563957	0.11079	0.0980313	-0.00887316	0.0765767	0.0249345	0.047688	0.107448	0.111045	-0.11327
CD47	0.0390264	0.172931	0.425989	0.0990276	0.112897	-0.107526	0.0351014	0.141177	0.17727	0.237869	0.187885	-0.075547	0.12365	-0.0806489	0.170536	0.0367186	-0.0454952	0.0619233
CSF1R	0.0997783	0.132321	0.248461	0.306389	0.216031	-0.125916	-0.000991129	0.356179	0.171399	0.175873	0.217664	0.0246499	0.0685203	0.00254845	0.321695	0.117007	0.280302	0.0166351
CD48	0.110088	0.227516	-0.316968	0.326877	0.082233	0.0315436	-0.146457	0.560596	0.183404	0.316133	0.178543	0.109171	0.0757391	0.057905	0.319878	0.0777121	0.179258	0.0648691
CD209	0.08505	0.228803	-0.153698	0.279042	0.262458	-0.0882913	0.0725794	0.357821	0.15368	0.266916	0.123425	0.152473	0.0391925	0.0445064	0.347057	0.17429	0.166391	0.113532
CD226	0.151204	0.256841	-0.116846	0.296121	0.195805	-0.061036	-0.170171	0.453512	0.219117	0.178233	0.209121	0.103497	0.144062	0.091989	0.354983	0.0257842	0.212174	0.0143104
PVR	0.1146	0.295207	0.0903784	-0.00101984	0.164711	-0.141026	0.12343	-0.0190829	0.142382	0.230944	0.133801	0.162152	0.0450072	0.124495	0.128312	0.0484088	0.232556	0.161774
LAIR1	0.164512	0.308227	-0.192994	0.371848	0.279692	-0.158812	-0.0101076	0.374867	0.261136	0.267049	0.246983	0.11781	0.0902521	0.0923957	0.367389	0.185702	0.245588	0.0693994
CD44	0.0587867	0.0136069	0.024329	0.189608	0.167003	-0.19272	0.209344	0.428256	0.171962	0.30605	0.192685	-0.0339923	-0.0161693	0.0467846	0.145713	0.0393202	-0.115437	0.113057
CD96	0.0621319	0.268496	-0.29802	0.327155	0.0902762	-0.15433	-0.249777	0.55047	0.222079	0.249603	0.211125	-0.066395	0.0610774	0.0645422	0.261919	0.116766	0.244643	-0.0186891
NRP1	0.171498	0.179751	0.285628	0.342744	0.256133	-0.184264	0.127508	0.530187	0.249426	0.121784	0.184583	-0.0589215	0.0849848	-0.0715298	0.42547	0.221687	0.187597	0.0633084
BTLA	0.11115	0.188345	-0.304046	0.196433	0.0971102	-0.0768866	-0.204524	0.395875	0.210423	0.23929	0.114213	0.0411708	0.0557298	0.0716277	0.112718	-0.0195271	0.186695	0.0590327
CTLA4	0.168844	0.345543	-0.304219	0.347717	0.140192	0.0356506	-0.099564	0.631566	0.232497	0.191701	0.215434	0.20552	0.115675	0.148641	0.279443	0.0424587	0.299977	0.0620155
TIGIT	0.189522	0.287384	-0.3114	0.313605	0.116928	-0.136252	-0.218645	0.547246	0.202764	0.236588	0.16374	0.169614	0.101499	0.115767	0.261872	0.131699	0.225928	0.0434507
ADORA2A	0.117399	0.0468084	-0.478702	0.11142	-0.0379396	-0.0231029	-0.344787	0.0818018	0.0352166	0.0606565	-0.282406	-0.0312071	0.0658367	0.0652052	0.165072	0.066274	0.14201	0.0785357
HAVCR2	0.186544	0.256499	-0.040617	0.43183	0.337611	-0.0342609	-0.0162569	0.435951	0.0778107	0.0822456	0.171732	0.207626	0.121736	0.171662	0.408718	0.271004	0.320642	0.10714
VSIR	0.0217896	0.222204	0.0761058	0.150123	-0.158033	-0.154095	-0.135596	0.468117	0.173601	0.106542	0.208737	-0.0139877	0.0158291	-0.0229954	0.100858	-0.1138	0.12655	0.0166469
LGALS9	-0.0134807	0.197059	-0.00477598	-0.0287448	-0.113166	-0.0670332	-0.179813	0.359398	0.228096	0.307655	0.283616	-0.132043	-0.0649803	0.0728371	-0.101931	0.0319937	0.316544	-0.0740475
CEACAM1	0.00343441	0.0553255	0.0624596	-0.0586129	-0.153577	0.0416505	-0.186392	-0.106389	-0.00384185	0.222852	-0.0130075	-0.0649701	-0.082686	0.00172418	-0.0485497	0.0566676	0.134363	0.045615
SIRPA	0.159238	0.310515	0.20649	0.152421	0.256272	-0.439566	0.198643	0.394617	0.231427	0.0693698	0.331058	0.0779961	0.0301836	-0.0118098	0.303701	0.102562	0.284904	0.0584714
TMIGD2	0.0447236	0.215333	-0.333566	0.039931	0.123506	0.127862	-0.173348	0.154598	0.105793	0.257182	0.19631	0.129985	0.0454595	0.0208376	-0.0532157	0.154159	0.113878	-0.0460456
HHLA2	-0.0144834	0.0631188	0.00651259	-0.092558	-0.150329	-0.126699	-0.016729	0.315047	-0.0234755	-0.0627738	0.0674772	-0.0512992	-0.0348278	0.0242777	-0.199533	-0.0713697	-0.0569726	-0.132765
TDO2	0.194098	0.159823	-0.138332	0.0710248	0.125446	0.00964531	0.13396	0.284773	0.0200052	0.2681	0.0125892	0.173266	0.112677	-0.0112034	0.148193	0.166009	0.0463571	0.0270854
TNFRSF25	-0.100981	0.136962	-0.244323	-0.136906	0.0357278	-0.193233	-0.0376532	0.557908	0.112584	0.0429043	0.16465	0.00257747	0.0787611	0.042713	-0.163117	0.0563866	0.0998693	-0.0883233
TNFRSF8	0.131011	0.305963	-0.487867	0.309546	0.0809975	0.0256311	0.0445599	0.506317	0.11389	0.217572	0.249094	0.0371242	0.0939826	0.104348	0.197266	0.051177	0.15115	0.145367
TNFSF15	-0.073519	0.11304	-0.0829293	-0.121695	-0.128011	-0.0867631	-0.299593	0.142966	-0.106357	-0.0309407	0.310019	-0.188522	-0.0246309	-0.0833505	0.0702564	-0.0240332	0.179352	-0.0578113
TNFSF4	0.124811	0.145677	-0.0442081	0.286634	0.147494	-0.152949	-0.092936	0.169658	0.273368	-0.0724554	0.158815	0.299444	0.111246	-0.111564	0.312251	0.240234	0.272509	0.0654696
TNFRSF4	0.124795	0.213894	-0.33217	0.276815	0.223299	0.0462738	-0.0486046	0.28768	0.0965424	0.258478	0.234976	0.141097	0.0535487	0.0982929	0.186781	0.289828	0.162996	-0.00397362
TNFSF18	0.0252272	0.124022	0.196819	0.11987	-0.0950362	0.159106	0.0352485	0.408005	0.148202	0.177594	0.178242	0.113524	-0.145465	0.227844	0.133165	0.0560061	0.295976	0.032577
TNFRSF18	0.0669788	-0.196542	-0.129132	0.222725	0.0396166	-0.120312	-0.0592277	0.539732	0.177731	0.0880803	0.164122	0.0549024	0.060441	0.0616248	0.178619	0.134565	0.167262	-0.0311421
TNFSF14	0.0968605	0.269743	-0.0168165	0.267738	0.160821	-0.115669	-0.0284996	0.518907	0.153879	0.199596	0.183108	-0.11792	0.0439959	0.0916516	0.114584	0.14485	0.114652	-0.0949846
TNFRSF14	-0.255913	-0.125764	-0.315615	-0.00343036	-0.0639496	-0.278776	-0.199723	0.138357	-0.14178	-0.166628	0.202991	-0.212927	0.032112	-0.0635376	-0.170366	0.0190247	-0.0222822	-0.183359
TNFSF9	0.0714915	0.18879	-0.022921	0.171187	0.0262659	-0.114341	0.0798218	0.47004	0.118979	0.19373	0.160713	0.00635796	0.0762071	0.251924	0.0685159	0.15865	0.306269	0.120794
TNFRSF9	0.17131	0.31603	-0.181157	0.396079	0.154536	-0.117933	-0.242531	0.466237	0.122409	0.133443	-0.075009	0.189183	0.0704375	0.143272	0.358551	0.209253	0.238816	0.0570552
CD70	0.105973	0.220331	-0.0512147	0.10271	0.0885996	-0.104246	0.032862	0.489546	0.205657	0.135309	0.128668	0.148565	0.105262	0.0883141	0.0387906	0.0794169	0.299655	0.124405
CD27	0.115538	0.224819	-0.320693	0.200994	0.0088402	-0.131803	-0.232623	0.531944	0.100115	0.130911	0.155487	0.0442942	0.0612181	0.0384711	0.0884747	0.0251189	-0.0209855	-0.0232852
CD40LG	0.0573128	0.203514	-0.302144	0.0919419	0.034854	-0.0819008	-0.199602	0.381966	0.167033	0.193251	0.164936	-0.122422	0.0694735	0.0559095	0.0907632	0.00127488	0.165459	-0.0476546
CD40	-0.0545763	0.266519	-0.219166	0.157182	0.162108	-0.101156	-0.114157	0.145012	0.201843	0.0862239	-0.0178241	0.071407	0.00756188	-0.0318018	0.0654332	0.0934901	0.0258376	0.130155
KIR3DL1	0.0412578	0.135528	0.0169697	0.196135	0.150546	-0.0555393	-0.124229	-0.0236579	0.0319604	0.127122	0.0137393	0.08654	0.0345776	-0.00333853	0.0972537	0.151073	0.0978736	0.0403571

## Sheet: Supplementary Table S10
Table S10. The Information of Compounds Positively Related to CRS.
Compound	Count Cancer	Enrichment score	Type	ID	Description	Target	MOA
flubendazole	13	95.8523	cp	BRD-K86003836	Tubulin inhibitor	TUBB	Tubulin inhibitor
MLN-4924	13	97.3362	cp	BRD-K67844266	Nedd activating enzyme inhibitor	NAE1, UBA3	Nedd activating enzyme inhibitor
nocodazole	12	96.8783	cp	BRD-K12539581	Tubulin inhibitor	HPGDS	Tubulin inhibitor
prostratin	12	97.6125	cp	BRD-K91145395	PKC activator	PRKCA, PRKCB, PRKCD, PRKCE, PRKCG, PRKCH, PRKCQ	PKC activator
ingenol	11	97.4309	cp	BRD-A52650764	PKC activator	PRKCD, PRKCE	PKC activator
MLN-2238	11	95.2245	cp	BRD-K78659596	Proteasome inhibitor	PSMB1	Proteasome inhibitor
helveticoside	10	95.651	cp	BRD-A63998256	ATPase inhibitor	ATP1A1	ATPase inhibitor
MG-132	10	93.925	cp	BRD-K60230970	Proteasome inhibitor	PSMB1	Proteasome inhibitor
ON-01910	10	95.669	cp	BRD-K35687265	PLK inhibitor	CDK1, FLT1, FYN, MCL1, PDGFRA, PLK1, PLK2, SRC	PLK inhibitor
vincristine	10	96.398	cp	BRD-K82109576	Tubulin inhibitor	TUBB, TUBA4A	Tubulin inhibitor
mirin	9	96.6	cp	BRD-K55420858	MRE11A exonuclease inhibitor	MRE11A	MRE11A exonuclease inhibitor
SA-792574	9	96.4322	cp	BRD-K26997899	Microtubule inhibitor	TUBB	Microtubule inhibitor
VU-0365114-2	9	97.7933	cp	BRD-K37456065	M5 modulator	CHRM5	M5 modulator
albendazole	8	96.4	cp	BRD-K79131256	Anthelmintic	CYP1A2, CYP2J2, TUBA1A, TUBB, TUBB4B	Anthelmintic, Tubulin inhibitor
BCI-hydrochloride	8	95.0113	cp	BRD-A11007541	Protein phosphatase inhibitor	DUSP1, DUSP6	Protein phosphatase inhibitor
hydroxycholesterol	8	95.915	cp	BRD-A36707673	LXR agonist	ABCA1, NR1H2, NR1H3	LXR agonist
phorbol-12-myristate-13-acetate	8	97.48	cp	BRD-A15079084	PKC activator	CD4, KCNT2, PRKCA, TRPV4	PKC activator
vinblastine	8	95.3487	cp	BRD-A55594068	Microtubule inhibitor	TUBB, JUN, TUBA1A, TUBD1, TUBE1, TUBG1	Microtubule inhibitor, Tubulin inhibitor
vinorelbine	8	97.1513	cp	BRD-M30523314	Tubulin inhibitor	TUBB	Tubulin inhibitor
ABT-751	7	97.5843	cp	BRD-K91623615	Tubulin inhibitor	TUBB	Tubulin inhibitor
HU-211	7	98.6771	cp	BRD-A15010982	Glutamate receptor antagonist	CNR1, CNR2, GLRA1, GLRA2, GLRA3, GPR55, GRIN1, NFKB1	Glutamate receptor antagonist
mebendazole	7	97.62	cp	BRD-K77987382	Tubulin inhibitor	TUBA1A, TUBB, TUBB4B	Tubulin inhibitor
NPI-2358	7	97.7586	cp	BRD-K99498722	Tubulin inhibitor		Tubulin inhibitor
NSC-632839	7	95.0986	cp	BRD-K74402642	Ubiquitin specific protease inhibitor	USP2, USP7, SENP2, USP1	Ubiquitin specific protease inhibitor
oxibendazole	7	95.3157	cp	BRD-K52075715	Tubulin inhibitor	TUBB, TUBB4B	Tubulin inhibitor
podophyllotoxin	7	97.79	cp	BRD-K47869605	Microtubule inhibitor	IGF1R, CASP3, TOP2A, TUBA4A, TUBB	Microtubule inhibitor, Tubulin inhibitor
ruxolitinib	7	96.2657	cp	BRD-K53972329	JAK inhibitor	JAK1, JAK2, TYK2, JAK3	JAK inhibitor
vindesine	7	97.2814	cp	BRD-K59753975	Tubulin inhibitor	TUBB, TUBB1	Tubulin inhibitor
xanthohumol	7	95.3029	cp	BRD-K77390737	ATPase inhibitor	CYP19A1, VCP	ATPase inhibitor
anisomycin	6	94.575	cp	BRD-K91370081	DNA synthesis inhibitor	NHP2L1, RPL10L, RPL11, RPL13A, RPL15, RPL19, RPL23, RPL23A, RPL26L1, RPL3, RPL37, RPL8, RSL24D1	DNA synthesis inhibitor
digitoxigenin	6	95.1	cp	BRD-K18518344	ATPase inhibitor	ATP1A1	ATPase inhibitor
kinetin-riboside	6	94.6717	cp	BRD-K94325918	Apoptosis stimulant		Apoptosis stimulant
LY-2183240	6	96.57	cp	BRD-K37865504	FAAH inhibitor	FAAH	FAAH inhibitor
PKCbeta-inhibitor	6	97.7433	cp	BRD-K89687904	PKC inhibitor	PRKCB	PKC inhibitor
QL-XII-47	6	96.2133	cp	BRD-U86922168	BTK inhibitor	BMX, BTK	BTK inhibitor, Cytoplasmic tyrosine protein kinase BMX inhibitor
SA-63133	6	95.2817	cp	BRD-K09638361	-666	CSNK1E, CSNK1A1, CSNK1D, CSNK1G2	-666
AG-592	5	92.08	cp	BRD-K89930444	Tyrosine kinase inhibitor		Tyrosine kinase inhibitor
azacitidine	5	97.048	cp	BRD-K03406345	DNA methyltransferase inhibitor	DNMT1	DNA methyltransferase inhibitor
cinobufagin	5	95.304	cp	BRD-A80502530	ATPase inhibitor	ATP1A1, ATP1A2, ATP1A3, ATP1A4, ATP1B1, ATP1B2, ATP1B3, ATP1B4, FXYD2	ATPase inhibitor
cucurbitacin-i	5	92.36	cp	BRD-A28105619	JAK inhibitor	JAK2, STAT3	JAK inhibitor, Lipocortin synthesis stimulant, STAT inhibitor
cycloheximide	5	94.622	cp	BRD-A62184259	Protein synthesis inhibitor	GSK3B, RPL3	Protein synthesis inhibitor
deferiprone	5	96.326	cp	BRD-K06878038	Chelating agent	CYP4F2	Chelating agent
digitoxin	5	95.982	cp	BRD-A93236127	ATPase inhibitor	ATP1A1	ATPase inhibitor
digoxin	5	97.244	cp	BRD-A94756469	ATPase inhibitor	ATP1A1, ABCB1, RORC, SLCO1B3	ATPase inhibitor
GW-843682X	5	97.246	cp	BRD-K90382497	PLK inhibitor	PLK1, PLK3	PLK inhibitor
heliomycin	5	94.788	cp	BRD-K64517075	ATP synthase inhibitor		ATP synthase inhibitor
HLI-373	5	95.45	cp	BRD-K17349619	MDM inhibitor	MDM2	MDM inhibitor
homoharringtonine	5	94.956	cp	BRD-K76674262	Protein synthesis inhibitor	RPL3	Protein synthesis inhibitor
IKK-2-inhibitor-V	5	92.982	cp	BRD-K74305673	IKK inhibitor	IKBKB	IKK inhibitor, NFkB pathway inhibitor
lypressin	5	93.874	cp	BRD-K93331255	Vasopressin receptor agonist	AVPR1A, AVPR1B, AVPR2	Vasopressin receptor agonist
narciclasine	5	95.402	cp	BRD-K06792661	Coflilin signaling pathway activator	RHOA	Coflilin signaling pathway activator, LIM kinase activator, Rho associated kinase activator
obatoclax	5	96.304	cp	BRD-K15600710	BCL inhibitor	BCL2, BCL2L1, MCL1	BCL inhibitor
ouabain	5	95.532	cp	BRD-A68930007	ATPase inhibitor	ATP1A1, ATP1A2, ATP1A3, ATP1A4, ATP1B1, ATP1B2, ATP1B3, ATP1B4, FXYD2	ATPase inhibitor
parthenolide	5	93.908	cp	BRD-K98548675	NFkB pathway inhibitor	ADIPOR2, IKBKB, RELA	NFkB pathway inhibitor, Adiponectin receptor agonist
parthenolide	5	93.908	cp	BRD-K28120222	NFkB pathway inhibitor	ADIPOR2, IKBKB, RELA	NFkB pathway inhibitor
periplocymarin	5	95.374	cp	BRD-A45333398	Apoptosis stimulant		Apoptosis stimulant
proscillaridin	5	95.3	cp	BRD-A34806832	ATPase inhibitor	ATP1A1	ATPase inhibitor
SB-225002	5	94.972	cp	BRD-K61323504	CC chemokine receptor antagonist	CXCR2	CC chemokine receptor antagonist
securinine	5	95.188	cp	BRD-A25775766	GABA receptor antagonist	GABRA1	GABA receptor antagonist, TP53 activator
valproic-acid	5	96.218	cp	BRD-K41260949	HDAC inhibitor	ABAT, HDAC1, SCN1A, SCN3A, ACADSB, ALDH5A1, HDAC2, HDAC9, OGDH, SCN10A, SCN11A, SCN1B, SCN2A, SCN2B, SCN3B, SCN4A, SCN4B, SCN5A, SCN7A, SCN8A, SCN9A	HDAC inhibitor
VU-0418946-1	5	94.652	cp	BRD-K44432556	HIF modulator	HIF1A	HIF modulator
16,16-dimethylprostaglandin-e2	4	93.8575	cp	BRD-K92301463	Prostanoid receptor agonist	HPGD	Prostanoid receptor agonist
3-amino-benzamide	4	97.38	cp	BRD-K08703257	PARP inhibitor	PARP1	PARP inhibitor
actarit	4	97.2	cp	BRD-K33483813	Interleukin receptor agonist		Interleukin receptor agonist
AICA-ribonucleotide	4	96.0425	cp	BRD-A67373739	AMPK activator	ATIC, PRKAA1	AMPK activator
bufalin	4	95.755	cp	BRD-K63606607	ATPase inhibitor	ATP1A1	ATPase inhibitor
calyculin	4	94.595	cp	BRD-A47513740	Protein phosphatase inhibitor	PPP1CA, PPP1CC, PPP2CA	Protein phosphatase inhibitor
cephaeline	4	94.485	cp	BRD-K80348542	Protein synthesis inhibitor	RPS2	Protein synthesis inhibitor
cholic-acid	4	98.5	cp	BRD-K43164539	Bile acid	CES1, FECH, PLA2G1B, ADH1C, COX4I1, COX5A, COX5B, COX6A2, COX6B1, COX6C, COX7A1, COX7B, COX7C, COX8A, ESRRG, FABP6, GPBAR1, MT-CO1, MT-CO2, MT-CO3	Bile acid
cobalt(II)-chloride	4	97.395	cp	BRD-K90864987	HSP inducer	HIF1A	HSP inducer
cytochalasin-d	4	94.6525	cp	BRD-K25504083	Actin polymerization inhibitor	ACTB	Actin polymerization inhibitor
diphencyprone	4	94.2525	cp	BRD-K51730347	Immunostimulant		Immunostimulant
docetaxel	4	94.9625	cp	BRD-K63265447	Tubulin inhibitor	TUBB, BCL2, MAP2, MAP4, MAPT, NR1I2, TUBB1	Tubulin inhibitor
epothilone-a	4	95.205	cp	BRD-K71823332	Microtubule stabilizing agent		Microtubule stabilizing agent
fluoropyruvate	4	99.34	cp	BRD-K01779529	Pyruvate dehydrogenase kinase inhibitor		Pyruvate dehydrogenase kinase inhibitor
gossypol	4	93.8475	cp	BRD-K19295594	BCL inhibitor	BCL2, BCL2L1, MCL1, BCL2L2, CTGF, EGF	BCL inhibitor, MCL1 inhibitor
HO-013	4	95.06	cp	BRD-K86465814	PPAR receptor agonist	PPARG	PPAR receptor agonist
JTC-801	4	95.085	cp	BRD-K17705806	Opioid receptor antagonist	OPRL1	Opioid receptor antagonist
KF-38789	4	97.415	cp	BRD-A54927599	P-selectin inhibitor	SELP	P-selectin inhibitor
KI-8751	4	95.7925	cp	BRD-K47150025	VEGFR inhibitor	KDR	VEGFR inhibitor, KIT inhibitor, PDGFR receptor inhibitor
losartan	4	93.2475	cp	BRD-K76205745	Angiotensin receptor antagonist	AGTR1	Angiotensin receptor antagonist
methantheline	4	97.0325	cp	BRD-K09859624	Acetylcholine receptor antagonist	CHRM1, HRH2	Acetylcholine receptor antagonist
niclosamide	4	94.9475	cp	BRD-K35960502	DNA replication inhibitor	STAT3	DNA replication inhibitor, STAT inhibitor
orantinib	4	95.1225	cp	BRD-K91696562	FGFR inhibitor	PDGFRB, AURKA, AURKB, KDR, EGFR, FGFR1, FGFR2, PDGFRA, TBK1	FGFR inhibitor, VEGFR inhibitor, PDGFR receptor inhibitor
oxymetholone	4	95.205	cp	BRD-A23637604	Androgen receptor agonist	AR	Androgen receptor agonist
pyrvinium-pamoate	4	92.465	cp	BRD-M86331534	AKT inhibitor	AR	AKT inhibitor
QS-11	4	96.75	cp	BRD-K02526760	ARFGAP inhibitor	ARFGAP1	ARFGAP inhibitor
radicicol	4	92.88	cp	BRD-K33551950	HSP inhibitor	ACLY, DLAT, HSP90AB1, HSP90B1, MAP3K7, OPRM1, PDK3	HSP inhibitor
rilmenidine	4	97.9925	cp	BRD-K01638814	Adrenergic receptor agonist	NISCH	Adrenergic receptor agonist, Imidazoline receptor agonist
SB-216763	4	96.585	cp	BRD-K59184148	Glycogen synthase kinase inhibitor	GSK3B, CCNA2, CDK2, GSK3A	Glycogen synthase kinase inhibitor
sitagliptin	4	93.5	cp	BRD-K19416115	Dipeptidyl peptidase inhibitor	DPP4, CYP2C8, FASLG, HMGCR, SLC22A8	Dipeptidyl peptidase inhibitor
strophanthidin	4	96.475	cp	BRD-K84595254	ATPase inhibitor	ATP1A1, ATP1A2, ATP1A3, ATP1A4, ATP1B1, ATP1B2, ATP1B3, ATP1B4, FXYD2	ATPase inhibitor
sulforaphane	4	93.8325	cp	BRD-A58955223	Antineoplastic	NFE2L2	Antineoplastic, Aryl hydrocarbon receptor antagonist
sunitinib	4	96.275	cp	BRD-K70511574	PLK inhibitor	FLT3, KDR, KIT, FLT4, FLT1, PDGFRA, PDGFRB, RET, CSF1R, FGFR1	PLK inhibitor
triacsin-c	4	97.015	cp	BRD-K80527266	Adrenergic receptor antagonist	ACSL1	Adrenergic receptor antagonist
z-leu3-VS	4	94.3425	cp	BRD-K15935639	Proteasome inhibitor		Proteasome inhibitor
arachidonyl-trifluoro-methane	3	92.0133	cp	BRD-K07303502	Cytosolic phospholipase inhibitor	PLA2G4A	Cytosolic phospholipase inhibitor
BAY-K8644	3	97.84	cp	BRD-K14329163	Calcium channel activator	CACNA1C	Calcium channel activator, L-type calcium channel activator
BMS-641988	3	94.0033	cp	BRD-K48923948	Androgen receptor antagonist	AR	Androgen receptor antagonist
BNTX	3	95.7933	cp	BRD-A55484088	Opioid receptor antagonist	OPRD1, OPRK1, OPRM1	Opioid receptor antagonist
BX-912	3	91.1067	cp	BRD-K49669041	Pyruvate dehydrogenase kinase inhibitor	PDPK1, AKT2, CDK2, CHEK1, GSK3B, KDR, PDK1	Pyruvate dehydrogenase kinase inhibitor
CGK-733	3	91.5733	cp	BRD-A50737080	ATR kinase inhibitor	ATM, ATR	ATR kinase inhibitor
clofarabine	3	95.2033	cp	BRD-A82371568	Ribonucleoside reductase inhibitor	RRM1, POLA1, RRM2, SLC22A8	Ribonucleoside reductase inhibitor
damnacanthal	3	95.25	cp	BRD-K93325701	SRC inhibitor		SRC inhibitor
danoprevir	3	95.85	cp	BRD-K17823458	HCV inhibitor		HCV inhibitor
emetine	3	93.85	cp	BRD-A25687296	Protein synthesis inhibitor	RPS2	Protein synthesis inhibitor
fenbendazole	3	97.59	cp	BRD-K51318897	Tubulin inhibitor	CYP2C19, CYP2D6, CYP2J2, CYP3A4, TUBB	Tubulin inhibitor
GANT-58	3	95.7533	cp	BRD-K64451768	GLI antagonist	DHH, GLI1, IHH	GLI antagonist
genistein	3	94.3867	cp	BRD-K43797669	Tyrosine kinase inhibitor	CFTR, ESR2, EGFR, ESR1, ESRRA, ESRRB, ESRRG, NCOA1, NCOA2, PPARG, PTK2B, TOP2A, TRPC5	Tyrosine kinase inhibitor
geranylgeraniol	3	96.3033	cp	BRD-K95402279	Farnesyltransferase inhibitor		Farnesyltransferase inhibitor
harpagoside	3	94.6933	cp	BRD-K07996107	Acetylcholinesterase inhibitor	ACHE	Acetylcholinesterase inhibitor
iodoacetic-acid	3	92.2133	cp	BRD-K88868628	Cysteine peptidase inhibitor		Cysteine peptidase inhibitor
LDN-193189	3	97.7367	cp	BRD-K04853698	Serine/threonine kinase inhibitor	ACVR1, BMPR1A	Serine/threonine kinase inhibitor
loreclezole	3	96.7533	cp	BRD-K28137194	GABA receptor agonist	GABRB2, GABRB3	GABA receptor agonist
maraviroc	3	96.0267	cp	BRD-A04352665	CC chemokine receptor antagonist	CCR5, CYP3A5	CC chemokine receptor antagonist
MK-5108	3	94.05	cp	BRD-K53665955	Aurora kinase inhibitor	AURKA, AURKB, AURKC	Aurora kinase inhibitor
NF-449	3	98.7533	cp	BRD-K36324071	Purinergic receptor antagonist	P2RX1	Purinergic receptor antagonist
NSC-663284	3	93.96	cp	BRD-K03109492	CDC inhibitor	CDC25A, CDC25B, CDC25C	CDC inhibitor
piperlongumine	3	93.7333	cp	BRD-K24132293	Glutathione transferase inhibitor		Glutathione transferase inhibitor
prostaglandin	3	93.05	cp	BRD-K09436313	Prostanoid receptor antagonist	AKR1C3, PTGDR, PTGDR2, PTGER1, PTGER2, PTGER4, PTGFR	Prostanoid receptor antagonist
PT-630	3	97.07	cp	BRD-A73680854	Dipeptidyl peptidase inhibitor	DPP4, FAP	Dipeptidyl peptidase inhibitor
puromycin	3	95.9833	cp	BRD-A28970875	Protein synthesis inhibitor	NHP2L1, RPL10L, RPL11, RPL13A, RPL15, RPL19, RPL23, RPL23A, RPL26L1, RPL3, RPL37, RPL8, RSL24D1	Protein synthesis inhibitor
quinoclamine	3	93.4833	cp	BRD-K66792149	Algicide		Algicide
sarmentogenin	3	96.9533	cp	BRD-A89434049	ATPase inhibitor	ATP1A1	ATPase inhibitor
SCH-79797	3	93.78	cp	BRD-K17140735	Proteasome inhibitor	F2R	Proteasome inhibitor
SJ-172550	3	97.36	cp	BRD-K93095519	MDM inhibitor	MDM4	MDM inhibitor
tegaserod	3	93.9167	cp	BRD-K21806131	Serotonin receptor partial agonist	HTR4, HTR2B, HTR2A, HTR2C	Serotonin receptor partial agonist
temozolomide	3	94.04	cp	BRD-K32107296	DNA alkylating agent	TOP2A	DNA alkylating agent
terreic-acid	3	94.5867	cp	BRD-A64228451	BTK inhibitor	BTK	BTK inhibitor
triciribine	3	95.12	cp	BRD-K80431395	AKT inhibitor	AKT1, AKT2, AKT3	AKT inhibitor
tyrphostin-1	3	96.2633	cp	BRD-K41996876	EGFR inhibitor	EGFR	EGFR inhibitor
tyrphostin-A9	3	93.0733	cp	BRD-K40255344	Protein tyrosine kinase inhibitor		Protein tyrosine kinase inhibitor, Tyrosine kinase inhibitor
tyrphostin-AG-112	3	95.6567	cp	BRD-K01192156	Protein tyrosine kinase inhibitor	EGFR	Protein tyrosine kinase inhibitor
tyrphostin-AG-1295	3	97.2033	cp	BRD-K57926513	PDGFR receptor inhibitor	FLT3, KDR, PDGFRA, PDGFRB	PDGFR receptor inhibitor
verrucarin-a	3	95.78	cp	BRD-A26002865	Protein synthesis inhibitor		Protein synthesis inhibitor
VX-222	3	95.3333	cp	BRD-K81783531	HCV inhibitor		HCV inhibitor
YM-155	3	95.95	cp	BRD-K24681473	Survivin inhibitor	BIRC5	Survivin inhibitor
ziprasidone	3	92.3333	cp	BRD-K29582115	Dopamine receptor antagonist	DRD2, HTR2A, HTR1A, HTR1D, HRH1, HTR1B, HTR1E, HTR2C, HTR7, ADRA1A, ADRA1B, ADRA2A, ADRA2B, ADRA2C, CHRM1, CHRM2, CHRM3, CHRM4, CHRM5, DRD1, DRD3, DRD4, DRD5, HTR3A, HTR6, SLC6A4	Dopamine receptor antagonist, Serotonin receptor antagonist
AC-55649	2	97.305	cp	BRD-K93176058	Retinoid receptor agonist	RARB, RARA	Retinoid receptor agonist
acitretin	2	93.02	cp	BRD-K62012036	Retinoid receptor agonist	RARA, RARB, RARG, RBP1, RXRA, RXRB, RXRG, STAT3	Retinoid receptor agonist
AG-879	2	93.13	cp	BRD-K59469039	Angiogenesis inhibitor	ERBB2, KDR, NTRK1	Angiogenesis inhibitor, Tyrosine kinase inhibitor, VEGFR inhibitor
AGK-2	2	93.095	cp	BRD-K32536677	SIRT inhibitor	SIRT2	SIRT inhibitor
AR-C133057XX	2	97.25	cp	BRD-K40892394	Nitric oxide synthase inhibitor	NOS2, NOS1	Nitric oxide synthase inhibitor
BMS-191011	2	93.65	cp	BRD-K95609758	Potassium channel activator	KCNMA1	Potassium channel activator
brivanib	2	96.355	cp	BRD-K28428262	FGFR inhibitor	FGFR1, KDR, FLT1, CYP3A4, FGFR2, FGFR3, FLT4, KCNH2	FGFR inhibitor, VEGFR inhibitor
calmidazolium	2	98.29	cp	BRD-A98283014	Calcium channel blocker	ATP2B1, PDE1A	Calcium channel blocker, Calmodulin antagonist
CAY-10415	2	91.895	cp	BRD-A61858259	Insulin sensitizer	INS	Insulin sensitizer
cercosporin	2	94.06	cp	BRD-A78360835	Photoactivated toxin		Photoactivated toxin
CMPD-1	2	95.645	cp	BRD-K54095730	p38 MAPK inhibitor	GNRHR, MAPK14	p38 MAPK inhibitor
cymarin	2	95.42	cp	BRD-A71459254	ATPase inhibitor	ATP1A1	ATPase inhibitor
dexamethasone	2	93.485	cp	BRD-A35108200	Glucocorticoid receptor agonist	ANXA1, CYP3A4, CYP3A5, NOS2, NR0B1, NR3C1, NR3C2	Glucocorticoid receptor agonist
dexketoprofen	2	93.385	cp	BRD-K43764301	Cyclooxygenase inhibitor	CXCR1, PTGS1, PTGS2, SLC5A8	Cyclooxygenase inhibitor
dienestrol	2	94.96	cp	BRD-K95309561	Estrogen receptor agonist	ESR1	Estrogen receptor agonist
disulfiram	2	92.14	cp	BRD-K32744045	Aldehyde dehydrogenase inhibitor	ALDH2, ALDH1A2, ALDH5A1, ALDH7A1, CYP2E1, DBH, DNMT1, TRPA1	Aldehyde dehydrogenase inhibitor, TRPV agonist, DNA methyltransferase inhibitor
EI-346-erlotinib-analog	2	93.665	cp	BRD-U08759356	EGFR inhibitor	EGFR	EGFR inhibitor
entinostat	2	94.33	cp	BRD-K77908580	HDAC inhibitor	HDAC1, HDAC2, HDAC3, HDAC9	HDAC inhibitor
esmolol	2	97.19	cp	BRD-A07395371	Adrenergic receptor antagonist	ADRB1	Adrenergic receptor antagonist
evodiamine	2	94.91	cp	BRD-A68631409	ATPase inhibitor	TRPV1	ATPase inhibitor, TRPV agonist
farnesol	2	90.535	cp	BRD-K24656285	FXR agonist	MAOB, MVK, NR1H4	FXR agonist, Monoamine oxidase inhibitor, NFkB pathway activator, PPAR receptor agonist
fluticasone	2	92.74	cp	BRD-K14791739	Glucocorticoid receptor agonist	NR3C1, CYP3A5, CYP3A7, NR3C2, PGR, PLA2G4A	Glucocorticoid receptor agonist
fluticasone	2	92.74	cp	BRD-K62310379	Glucocorticoid receptor agonist	NR3C1, CYP3A5, CYP3A7, NR3C2, PGR, PLA2G4A	Glucocorticoid receptor agonist
FPL-64176	2	92.975	cp	BRD-K78959463	Calcium channel activator	CACNA1C, CACNA1S	Calcium channel activator
GR-206	2	95.805	cp	BRD-K00184207	Aryl hydrocarbon receptor ligand		Aryl hydrocarbon receptor ligand
griseofulvin	2	96.695	cp	BRD-K08273968	Tubulin inhibitor	KRT12	Tubulin inhibitor
LE-135	2	92.48	cp	BRD-K06593056	Retinoid receptor agonist	RARB	Retinoid receptor agonist
lenalidomide	2	94.44	cp	BRD-K05926469	Antineoplastic	CRBN, TNF, CDH5, PTGS2, TNFSF11	Antineoplastic
linifanib	2	96.73	cp	BRD-K99749624	PDGFR receptor inhibitor	CSF1R, KDR, PDGFRB, FLT1, FLT3, FLT4, CSF1, KIT, PDGFRA, RET, TEK	PDGFR receptor inhibitor, VEGFR inhibitor
lobeline	2	96.99	cp	BRD-K66206289	Acetylcholine receptor antagonist	SLC18A2, CHRNA10, CHRNA4, CHRNA9, CHRNB2, OPRM1	Acetylcholine receptor antagonist
manumycin-a	2	97.445	cp	BRD-K78599730	Farnesyltransferase inhibitor	FNTA, IKBKB	Farnesyltransferase inhibitor, NFkB pathway inhibitor
menadione	2	97.495	cp	BRD-K78126613	Mitochondrial DNA polymerase inhibitor	AOX1, BGLAP, F10, F2, F7, F9, GGCX, NQO1, NQO2, PKM, PROC, PROS1, PROZ, VKORC1, VKORC1L1	Mitochondrial DNA polymerase inhibitor, Phosphatase inhibitor
MRS-1220	2	93.375	cp	BRD-K37618799	Adenosine receptor antagonist	ADORA2B, ADORA3	Adenosine receptor antagonist
navitoclax	2	96.335	cp	BRD-K82746043	BCL inhibitor	BCL2, BCL2L1, BCL2L2	BCL inhibitor
NECA	2	95.07	cp	BRD-A35338386	Adenosine receptor agonist	ADORA1, ADORA2A, ADORA2B, ADORA3, HSP90B1	Adenosine receptor agonist
norepinephrine	2	95.735	cp	BRD-A91555231	Adrenergic receptor agonist	ADRA1A, ADRA1B, ADRA1D, ADRA2A, ADRA2B, ADRA2C, ADRB1, ADRB3, ADRB2, DRD1, DRD5, PAH, SLC18A1, SLC18A2	Adrenergic receptor agonist
nornicotine	2	95.05	cp	BRD-A24543851	Acetylcholine receptor agonist		Acetylcholine receptor agonist
pantoprazole	2	96.955	cp	BRD-A22380646	ATPase inhibitor	ATP4A, CYP2C19, CYP3A4	ATPase inhibitor
parbendazole	2	96.75	cp	BRD-K02407574	Tubulin inhibitor	TUBB	Tubulin inhibitor
penfluridol	2	96.55	cp	BRD-K15409150	T-type calcium channel blocker	CACNA1G, DRD1, DRD2	T-type calcium channel blocker
phenprobamate	2	96.77	cp	BRD-K22009844	Muscle relaxant		Muscle relaxant
physostigmine	2	94.795	cp	BRD-A37052580	Acetylcholinesterase inhibitor	ACHE, BCHE	Acetylcholinesterase inhibitor, Cholinesterase inhibitor
prima-1-met	2	94.165	cp	BRD-K49456190	thioredoxin inhibitor	TP53	thioredoxin inhibitor
QL-X-138	2	92.98	cp	BRD-U33728988	MTOR inhibitor	BTK, JAK3, MKNK2, MTOR, PRKDC	MTOR inhibitor
quinine	2	94.25	cp	BRD-U94846492	Hemozoin biocrystallization inhibitor	KCNN4, ABCB1, CYP2D6, GP9, KCNB2, SLC29A4	Hemozoin biocrystallization inhibitor
RO-28-1675	2	91.78	cp	BRD-K21672174	Glucokinase activator	GCK	Glucokinase activator
SB-415286	2	96.865	cp	BRD-K76805682	Glycogen synthase kinase inhibitor	GSK3B, GSK3A, RPS6KB1	Glycogen synthase kinase inhibitor
sumatriptan	2	96.935	cp	BRD-K50938287	Serotonin receptor agonist	HTR1D, HTR1B, HTR1A, HTR1F, HTR1E, HTR5A, HTR6, HTR7	Serotonin receptor agonist
troglitazone	2	95.075	cp	BRD-A13084692	Insulin sensitizer	PPARG, ACSL4, AKR1B1, CCL2, CYP3A4, ESRRA, ESRRG, INS, SERPINE1, SLC29A1, TRPM3	Insulin sensitizer, PPAR receptor agonist
TW-37	2	92.86	cp	BRD-K28360340	BCL inhibitor	BCL2, BCL2L1, MCL1	BCL inhibitor
tyrphostin-51	2	96.91	cp	BRD-K47943470	EGFR inhibitor		EGFR inhibitor
tyrphostin-AG-126	2	93.06	cp	BRD-K67506692	ERK1 and ERK2 phosphorylation inhibitor		ERK1 and ERK2 phosphorylation inhibitor
VU-0418947-2	2	96.725	cp	BRD-K76907295	HIF modulator		HIF modulator
withaferin-a	2	95.31	cp	BRD-A52193669	IKK inhibitor	ACHE, BCHE, IKBKB	IKK inhibitor
YK-4279	2	94.23	cp	BRD-A62182663	Apoptosis stimulant	DHX9, EWSR1, FLI1	Apoptosis stimulant, EWS-FLI1 inhibitor
YM-298198	2	94.94	cp	BRD-K59650319	Glutamate receptor antagonist	GRM1	Glutamate receptor antagonist
zebularine	2	97.835	cp	BRD-A01145011	DNA methyltransferase inhibitor	CDA, DNMT1	DNA methyltransferase inhibitor
zileuton	2	94.01	cp	BRD-A56359832	Leukotriene inhibitor	ALOX5	Leukotriene inhibitor, Lipoxygenase inhibitor
1-phenylbiguanide	1	98.85	cp	BRD-K31491153	Serotonin receptor agonist	HTR3A, HTR3B	Serotonin receptor agonist
17-hydroxyprogesterone-caproate	1	95.69	cp	BRD-A29731977	progesterone receptor agonist	CYP1A2, CYP2B6, CYP3A5, PGR	progesterone receptor agonist
2',5'-dideoxyadenosine	1	95.47	cp	BRD-A20131130	Adenylyl cyclase inhibitor		Adenylyl cyclase inhibitor
acetyl-geranygeranyl-cysteine	1	96.55	cp	BRD-K75181824	Inhibitor of methyl esterification of geranylgeranylated proteins		Inhibitor of methyl esterification of geranylgeranylated proteins
AG-14361	1	96.05	cp	BRD-K00615600	PARP inhibitor	PARP1	PARP inhibitor
AG-957	1	91.06	cp	BRD-K36737713	Protein tyrosine kinase inhibitor	ABL1, EGFR	Protein tyrosine kinase inhibitor
AKT-inhibitor-IV	1	93.16	cp	BRD-K28296557	AKT inhibitor	AKT1	AKT inhibitor
alpha-estradiol	1	90.54	cp	BRD-A60070924	Estrogen receptor agonist	ESR1, ESR2, NR1I2, CYP2B6, CYP2C19, CYP2C8, CYP2E1, CYP3A5, CYP3A7, GPER1, KCNMA1	Estrogen receptor agonist
ALW-II-49-7	1	91.37	cp	BRD-K22096725	Ephrin inhibitor	DDR1, EPHA2, EPHA4, EPHA7, EPHB2, EPHB4, EPHB6	Ephrin inhibitor
amsacrine	1	93.87	cp	BRD-K98490050	Topoisomerase inhibitor	TOP2A, KCNH2	Topoisomerase inhibitor
anandamide	1	93.9	cp	BRD-K78280988	Cannabinoid receptor agonist	CNR1, CNR2, TRPV1, CACNA1G, CACNA1H, CACNA1I, GLRA1, GPR119, GPR18, GPR55, KCNA2, KCND3, KCNK3, KCNK9, TRPM8	Cannabinoid receptor agonist
androstenol	1	98.7	cp	BRD-K24994810	GABA receptor modulator	NR1I3	GABA receptor modulator
angiogenesis-inhibitor	1	92.43	cp	BRD-K08502430	Angiogenesis inhibitor	EGFR	Angiogenesis inhibitor
apicidin	1	90.24	cp	BRD-K64606589	HDAC inhibitor	HDAC1, HDAC10, HDAC11, HDAC2, HDAC3, HDAC4, HDAC5, HDAC6, HDAC7, HDAC8, HDAC9	HDAC inhibitor
ARC-239	1	92.42	cp	BRD-K93188295	Adrenergic receptor antagonist	ADRA2B, ADRA2A, ADRA2C	Adrenergic receptor antagonist
arecaidine	1	98.98	cp	BRD-K23922020	Acetylcholine receptor agonist	CHRM1, CHRM2, CHRM3, CHRM4	Acetylcholine receptor agonist
AS-604850	1	96.04	cp	BRD-K63915849	PI3K inhibitor	PIK3CG, PIK3CA	PI3K inhibitor
ascorbyl-palmitate	1	98.03	cp	BRD-A14985772	antioxidant		antioxidant
austricine	1	92.83	cp	BRD-K78838262	Hypolipidemic		Hypolipidemic
baeomycesic-acid	1	96.64	cp	BRD-K40742111	Lipoxygenase inhibitor		Lipoxygenase inhibitor
BAS-09104376	1	94.78	cp	BRD-K55991774	HIV integrase inhibitor		HIV integrase inhibitor
benzthiazide	1	90.41	cp	BRD-K21450440	Carbonic anhydrase inhibitor	CA2, CA1, CA12, CA4, CA9, SLC12A3	Carbonic anhydrase inhibitor
BI-2536	1	96.9	cp	BRD-K64890080	PLK inhibitor	PLK1, BRD4, PLK2, PLK3	PLK inhibitor
BI-78D3	1	99.08	cp	BRD-K73982490	JNK inhibitor	MAPK8	JNK inhibitor
bicuculline	1	92.54	cp	BRD-A09495397	GABA receptor antagonist	GABRA1, GABRA2, GABRA3, GABRA4, GABRA5, GABRA6, KCNN1	GABA receptor antagonist
BML-257	1	95.71	cp	BRD-K32584078	AKT inhibitor	AKT1	AKT inhibitor, HCV inhibitor
BRD-A80383043	1	90.55	cp	BRD-A80383043	Glutamate receptor agonist	GRM1, GRM2	Glutamate receptor agonist, Glutamate receptor antagonist
buphenine	1	98.49	cp	BRD-A36267905	Adrenergic receptor agonist	ADRB2	Adrenergic receptor agonist
BVT-948	1	90.94	cp	BRD-A22713669	Tyrosine phosphatase inhibitor	PTPN1, PTPN11, PTPN2	Tyrosine phosphatase inhibitor
BX-795	1	91.16	cp	BRD-K47983010	IKK inhibitor	PDPK1, CDK2, CHEK1, GSK3B, IKBKE, KDR, PDK1, TBK1	IKK inhibitor
captopril	1	93.13	cp	BRD-K54529596	ACE inhibitor	ACE, LTA4H, MMP2, MMP9	ACE inhibitor
carbetocin	1	91.66	cp	BRD-A32161980	Oxytocin receptor agonist	OXTR	Oxytocin receptor agonist
CD-437	1	98.28	cp	BRD-K28907958	Retinoid receptor agonist	RARG	Retinoid receptor agonist
cefatrizine	1	91.49	cp	BRD-M47937986	Bacterial cell wall synthesis inhibitor		Bacterial cell wall synthesis inhibitor
chloroxine	1	92.25	cp	BRD-K17075857	Opioid receptor antagonist	OPRK1	Opioid receptor antagonist
ciclacillin	1	97.85	cp	BRD-K89046952	Bacterial cell wall synthesis inhibitor		Bacterial cell wall synthesis inhibitor
cladribine	1	97.25	cp	BRD-K93034159	Adenosine deaminase inhibitor	ADA, PNP, POLA1, POLE, POLE2, POLE3, POLE4, RRM1, RRM2, RRM2B	Adenosine deaminase inhibitor, Ribonucleoside reductase inhibitor
clofibrate	1	96.44	cp	BRD-K45252063	PPAR receptor agonist	PPARA, LPL	PPAR receptor agonist
coumarin	1	99.41	cp	BRD-K23913458	Vitamin K antagonist	CA1, CA12, CA14, CA2, CA4, CA6, CA9, CYP2A6	Vitamin K antagonist
cytosporone-b	1	90.47	cp	BRD-K86191271	NUR77 receptor agonist	NR4A1	NUR77 receptor agonist
dapsone	1	97.86	cp	BRD-K62363391	Bacterial antifolate	DHFR	Bacterial antifolate
darinaparsin	1	90.33	cp	BRD-K35723520	Apoptosis stimulant		Apoptosis stimulant
desoxycortone	1	97.82	cp	BRD-K98521173	Mineralocorticoid receptor agonist	NR3C1, NR3C2	Mineralocorticoid receptor agonist
desoxypeganine	1	95.74	cp	BRD-K13819402	Acetylcholinesterase inhibitor	ACHE, MAOA	Acetylcholinesterase inhibitor, Monoamine oxidase inhibitor
devazepide	1	95.91	cp	BRD-K31238592	CCK receptor antagonist	CCKAR, CCKBR, GAST	CCK receptor antagonist
diethylcarbamazine	1	94.76	cp	BRD-K45542189	Lipoxygenase inhibitor	ALOX5, PTGS1	Lipoxygenase inhibitor
diprotin-a	1	94.13	cp	BRD-K69032158	Dipeptidyl peptidase inhibitor	DPP4	Dipeptidyl peptidase inhibitor
DMEOB	1	96.83	cp	BRD-K31699485	glutamate receptor modulator		glutamate receptor modulator
dopamine	1	90.76	cp	BRD-K43887077	Dopamine receptor agonist	DRD2, DRD1, DRD3, DRD4, DRD5, DBH, HTR1A, HTR7, SLC6A2, SLC6A3, SLC6A4	Dopamine receptor agonist
doxapram	1	90.92	cp	BRD-A46179541	Potassium channel blocker	KCNK3, KCNK9	Potassium channel blocker
doxylamine	1	97.11	cp	BRD-A44008656	Histamine receptor antagonist	HRH1, CHRM1	Histamine receptor antagonist
eicosatetraynoic-acid	1	91.3	cp	BRD-K06080977	Cyclooxygenase inhibitor	ALOX12, PPARA, PPARG, PTGS1	Cyclooxygenase inhibitor, Lipoxygenase inhibitor
EMF-bca1-57	1	96.11	cp	BRD-K64610608	caspase inhibitor	CASP3	caspase inhibitor
enalaprilat	1	90.49	cp	BRD-K99447003	ACE inhibitor	ACE	ACE inhibitor
epothilone	1	98.01	cp	BRD-K48935217	Microtubule inhibitor	TUBA1A, TUBA1B, TUBA1C, TUBA3C, TUBA4A, TUBA8, TUBB, TUBB1, TUBB3, TUBB4A, TUBB4B	Microtubule inhibitor
etamivan	1	90.52	cp	BRD-K38055836	Respiratory stimulant		Respiratory stimulant
eugenitol	1	94.7	cp	BRD-K46068882	Bacterial quorum sensing inhibitor	AR, MAOA	Bacterial quorum sensing inhibitor, Chromone, Monoamine oxidase inhibitor, Androgen receptor antagonist
eugenol	1	95.91	cp	BRD-K32977963	Androgen receptor antagonist	AR, MAOA	Androgen receptor antagonist
everolimus	1	95.63	cp	BRD-K13514097	MTOR inhibitor	MTOR, CYP3A5, FKBP1A	MTOR inhibitor
farnesylthioacetic-acid	1	93.11	cp	BRD-K63089472	Inhibitor of methyl esterification of farnesylated proteins		Inhibitor of methyl esterification of farnesylated proteins
fatostatin	1	98.59	cp	BRD-K99696746	SREBP inhibitor	SREBF1, SREBF2	SREBP inhibitor
felbamate	1	90.83	cp	BRD-K99107520	Glutamate receptor antagonist	GRIN2A, GRIN2B, GRIN3A	Glutamate receptor antagonist
fenobam	1	95.13	cp	BRD-K41160163	Glutamate receptor antagonist	GRM5	Glutamate receptor antagonist
fenretinide	1	92.97	cp	BRD-K28168037	Apoptosis stimulant	CYP2C8, CYP3A5, RARA, RARG	Apoptosis stimulant, Retinoid receptor agonist
flumazenil	1	90.34	cp	BRD-K98769987	Benzodiazepine receptor antagonist	GABRA1, GABRA2, GABRA3, GABRA5, GABRA4, GABRA6, GABRB1, GABRB2, GABRB3, GABRD, GABRE, GABRG1, GABRG2, GABRG3, GABRP, GABRQ	Benzodiazepine receptor antagonist
FR-139317	1	92.71	cp	BRD-A80641450	Endothelin receptor antagonist	EDNRA	Endothelin receptor antagonist
FTI-276	1	95.51	cp	BRD-K75532464	Farnesyltransferase inhibitor	FNTA, FNTB	Farnesyltransferase inhibitor
gamma-homolinolenic-acid	1	92.95	cp	BRD-K20152659	Cholesterol inhibitor	PTGS1, PTGS2	Cholesterol inhibitor, Platelet aggregation inhibitor, Prostanoid receptor agonist, Prostanoid receptor stimulant
gedunin	1	90.2	cp	BRD-A17819071	HSP inhibitor	HSP90AA1	HSP inhibitor
genipin	1	96.56	cp	BRD-A04308630	Choleretic agent		Choleretic agent
gitoxigenin	1	92.34	cp	BRD-A29082194	ATPase inhibitor	ATP1A1	ATPase inhibitor
GSK-1904529A	1	93.57	cp	BRD-K04833372	IGF-1 inhibitor	IGF1R, INSR	IGF-1 inhibitor, IGF-1R inhibitor, Insulin receptor ligand
GSK-3-inhibitor-II	1	90.7	cp	BRD-K09991945	PKC inhibitor	GSK3B	PKC inhibitor
GSK-3-inhibitor-IX	1	96.93	cp	BRD-K04923131	Glycogen synthase kinase inhibitor	ALOX5, GSK3A, GSK3B	Glycogen synthase kinase inhibitor, Lipoxygenase inhibitor
H-9	1	97.89	cp	BRD-K70577657	PKA inhibitor	PRKACA	PKA inhibitor
HDAC1-selective	1	99.4	cp	BRD-K85133207	HDAC inhibitor		HDAC inhibitor
huperzine-a	1	95.96	cp	BRD-K15402119	Acetylcholinesterase inhibitor	ACHE	Acetylcholinesterase inhibitor
hydralazine	1	92.68	cp	BRD-A77722753	Vasodilator	AOC3, P4HA1	Vasodilator
hydrastinine	1	96.37	cp	BRD-K92726801	Haemostatic agent		Haemostatic agent
hyperforin	1	97.33	cp	BRD-A80775386	Cyclooxygenase inhibitor	NR1I2, ALOX5, PTGS1, TRPC6	Cyclooxygenase inhibitor, Dopamine uptake inhibitor, Interleukin receptor antagonist, Lipoxygenase inhibitor, Serotonin reuptake inhibitor
IBC-293	1	92.21	cp	BRD-K15196155	Hydroxycarboxylic acid receptor agonist	HCAR3	Hydroxycarboxylic acid receptor agonist
immethridine	1	90.27	cp	BRD-K49519092	Histamine receptor agonist	HRH3	Histamine receptor agonist
IRL-2500	1	93.01	cp	BRD-A54029483	Endothelin receptor antagonist	EDNRB	Endothelin receptor antagonist
isamoltan	1	91.95	cp	BRD-A26845397	Adrenergic receptor antagonist	ADRB1, ADRB2	Adrenergic receptor antagonist
isoliquiritigenin	1	96.02	cp	BRD-K33583600	Guanylate cyclase activator	AKR1B1, HRH2, SIRT1	Guanylate cyclase activator
ivachtin	1	93.86	cp	BRD-K64402243	Caspase inhibitor	CASP3	Caspase inhibitor
ivermectin	1	91.88	cp	BRD-A48570745	GABA receptor agonist	CHRNA7, GABRB3, GLRA3, P2RX7	GABA receptor agonist
IWR-1-ENDO	1	94.31	cp	BRD-K61314889	PARP inhibitor	TNKS, TNKS2	PARP inhibitor
JAK3-inhibitor-VI	1	90.96	cp	BRD-K04546108	JAK inhibitor	JAK3	JAK inhibitor
JWE-035	1	90.16	cp	BRD-K83972459	Aurora kinase inhibitor	AURKA	Aurora kinase inhibitor
kenpaullone	1	98.63	cp	BRD-K37312348	CDK inhibitor	GSK3B, CDK1, CDK5, CCNB1, CDK2, LCK	CDK inhibitor, Glycogen synthase kinase inhibitor
KUC103898N	1	96.65	cp	BRD-K34508425	-666		-666
L-161982	1	94.08	cp	BRD-K39733634	Prostanoid receptor antagonist	PTGER4	Prostanoid receptor antagonist, Angiotensin receptor antagonist
lapatinib	1	90.24	cp	BRD-M07438658	EGFR inhibitor	EGFR, ERBB2, CYP3A5	EGFR inhibitor, ErbB2 inhibitor
lidocaine	1	98.87	cp	BRD-K52662033	Histamine receptor agonist	SCN5A, EGFR, SCN10A, SCN9A	Histamine receptor agonist
linezolid	1	93.33	cp	BRD-K66876909	Bacterial 50S ribosomal subunit inhibitor	MAOA	Bacterial 50S ribosomal subunit inhibitor
lopinavir	1	97.96	cp	BRD-K99451608	HIV protease inhibitor		HIV protease inhibitor
malonoben	1	91.08	cp	BRD-K38477985	Protein tyrosine kinase inhibitor	EGFR	Protein tyrosine kinase inhibitor
MAZ-51	1	98.94	cp	BRD-K95655893	VEGFR inhibitor	FLT4	VEGFR inhibitor
methazolamide	1	92.84	cp	BRD-K13356952	Carbonic anhydrase inhibitor	CA1, CA2, CA4, CA7, CA12, CA14, INS	Carbonic anhydrase inhibitor
methyl-2,5-dihydroxycinnamate	1	94.83	cp	BRD-K88741031	EGFR inhibitor	EGFR	EGFR inhibitor, Tyrosine kinase inhibitor
minoxidil	1	90.31	cp	BRD-K14888893	KATP activator	KCNJ8, ABCC9, KCNJ1, KCNJ10, KCNJ11, PTGS1, REN	KATP activator, KIR6 channel (KATP) activator, Vasodilator
MK-1775	1	95.68	cp	BRD-K54256913	WEE1 kinase inhibitor	WEE1	WEE1 kinase inhibitor
MLN-8054	1	93.73	cp	BRD-K83963101	Aurora kinase inhibitor	AURKA	Aurora kinase inhibitor, Mitotic inhibitor, Protein kinase inhibitor
MST-312	1	94.26	cp	BRD-K19894101	Telomerase inhibitor	TERT	Telomerase inhibitor
mupirocin	1	97.82	cp	BRD-K15262564	Isoleucyl-tRNA synthetase inhibitor		Isoleucyl-tRNA synthetase inhibitor
myriocin	1	90.59	cp	BRD-A76279427	Serine palmitoyltransferase inhibitor	AKT1, SPTLC1, SPTLC2, SPTLC3	Serine palmitoyltransferase inhibitor
n-arachidonyl-GABA	1	92.65	cp	BRD-K06024458	cannabinoid receptor agonist		cannabinoid receptor agonist
nadolol	1	95.54	cp	BRD-A87606379	Adrenergic receptor antagonist	ADRB1, ADRB2, ADRB3	Adrenergic receptor antagonist
NAS-181	1	93.24	cp	BRD-A23683907	Serotonin receptor antagonist	HTR1B	Serotonin receptor antagonist
neurodazine	1	94.47	cp	BRD-K22631935	Neurogenesis of non-pluripotent C2C12 myoblast inducer		Neurogenesis of non-pluripotent C2C12 myoblast inducer
nicotinamide	1	90.23	cp	BRD-K28912512	Protein synthesis stimulant	PARP1, AOX1, BST1, CYP2E1, LDHA, SIRT5	Protein synthesis stimulant
nifedipine	1	94.37	cp	BRD-K96354014	Calcium channel blocker	CACNA1C, CACNA1D, CACNA1S, CACNA2D1, CACNA1F, CACNA1H, CACNB2, CALM1, CYP3A5, GLRA1, GLRA3, GLRB, KCNA1, KCNA5, NR1I2, TRPM3	Calcium channel blocker
nikkomycin	1	99.05	cp	BRD-A74771556	Chitin inhibitor		Chitin inhibitor
nimetazepam	1	90.58	cp	BRD-K70883034	GABA receptor agonist	GABRA1, GABRA2, GABRA3, GABRA5	GABA receptor agonist
nitrocaramiphen	1	90.14	cp	BRD-K28453807	Cholinergic receptor antagonist		Cholinergic receptor antagonist
NSC-3852	1	92.15	cp	BRD-K13169950	HDAC inhibitor	HDAC1	HDAC inhibitor
NU-1025	1	95.19	cp	BRD-K48692744	PARP inhibitor	PARP1	PARP inhibitor, DNA dependent protein kinase inhibitor
ODQ	1	92.16	cp	BRD-K26015241	Guanylyl cyclase inhibitor	GUCY1A2, GUCY1A3, GUCY1B3	Guanylyl cyclase inhibitor
oleoylethanolamide	1	94.46	cp	BRD-K66956375	Cannabinoid receptor agonist	CNR1, GPR119, GPR55, KCND3, PPARA	Cannabinoid receptor agonist, Glucose dependent insulinotropic receptor agonist, Potassium channel blocker, PPAR receptor agonist
olomoucine	1	92.95	cp	BRD-K82731415	CDK inhibitor	CDK1, CDK2, CDK5, MAPK1	CDK inhibitor
palmitoylethanolamide	1	95.49	cp	BRD-K68095457	Cannabinoid receptor agonist	CNR2, GPR119, GPR55	Cannabinoid receptor agonist
palonosetron	1	95.16	cp	BRD-K08924299	Serotonin receptor antagonist	HTR3A	Serotonin receptor antagonist
perospirone	1	92.84	cp	BRD-K85503079	Dopamine receptor antagonist	DRD2, HTR2A, DRD3, DRD4, HTR2C	Dopamine receptor antagonist, Serotonin receptor antagonist
PF-04217903	1	92.31	cp	BRD-K73319509	c-Met inhibitor	MET	c-Met inhibitor
phylloquinone	1	92.17	cp	BRD-A55815733	Vitamin K	BGLAP, GGCX	Vitamin K, Gamma carboxylase enzyme
picrotoxin	1	97.43	cp	BRD-A37817666	GABA receptor antagonist	GABRA1, GLRA2, GLRA3, GABRR1, GLRA1, GLRB, HTR3A, HTR3B	GABA receptor antagonist
pifithrin-mu	1	91.33	cp	BRD-K96799727	HSP inhibitor	HSPA1A, TP53	HSP inhibitor
pioglitazone	1	98.48	cp	BRD-A48430263	Insulin sensitizer	PPARG, INS, TRPM3	Insulin sensitizer, PPAR receptor agonist
PLX-4720	1	92.71	cp	BRD-K16478699	RAF inhibitor	BRAF, KDR	RAF inhibitor
PP-3	1	96.4	cp	BRD-K16977723	EGFR inhibitor		EGFR inhibitor
practolol	1	95.8	cp	BRD-A41304429	Adrenergic receptor antagonist	ADRB1	Adrenergic receptor antagonist
pregnenolone	1	90.1	cp	BRD-K43880410	glutamate receptor modulator	CYP17A1, PGR, SULT2B1	glutamate receptor modulator
PRL-3-inhibitor-I	1	91.58	cp	BRD-K09907482	Tyrosine phosphatase inhibitor	PTP4A3	Tyrosine phosphatase inhibitor
procyclidine	1	91.02	cp	BRD-A31800922	Acetylcholine receptor antagonist	CHRM1, CHRM2, CHRM3, CHRM4	Acetylcholine receptor antagonist
prostaglandin-a1	1	98.87	cp	BRD-K04010869	HSP inducer		HSP inducer, NFkB pathway inhibitor
PTB1	1	94.12	cp	BRD-K16554956	AMPK activator	PTPN1	AMPK activator
pyrrolidine-dithiocarbamate	1	91.39	cp	BRD-K80970344	NFkB pathway inhibitor	HSD11B1, RELA	NFkB pathway inhibitor
QW-BI-011	1	98.21	cp	BRD-K72264770	Histone lysine methyltransferase inhibitor	EHMT2	Histone lysine methyltransferase inhibitor
QX-314	1	91.09	cp	BRD-K56596464	Sodium channel blocker	MAPK14, TGFBR1	Sodium channel blocker
retinol	1	95.86	cp	BRD-K13927029	Retinoid receptor ligand	ALDH1A1, ALDH1A2, ALDH1A3, DHRS3, DHRS4, LRAT, NR2C2, RBP1, RBP3, RDH11, RDH12, RDH13, RDH14, RDH5, RDH8, RETSAT, RHO, RLBP1, RXRA, RXRB, RXRG	Retinoid receptor ligand
rhapontin	1	99.61	cp	BRD-K10098805	Apoptosis stimulant		Apoptosis stimulant
RHO-kinase-inhibitor-III[rockout]	1	92.73	cp	BRD-K23875128	Rho associated kinase inhibitor	IMPDH2, ROCK1	Rho associated kinase inhibitor
rhodomyrtoxin-b	1	93.38	cp	BRD-A08003242	sodium fluorescein uptake inhibitor		sodium fluorescein uptake inhibitor
RITA	1	92.25	cp	BRD-K00317371	MDM inhibitor	MDM2, TXNRD1, TXNRD2	MDM inhibitor
rosiglitazone	1	93.43	cp	BRD-A97437073	Insulin sensitizer	PPARG, ACSL4, CYP2C8, FFAR1, INS, TRPC5, TRPM3	Insulin sensitizer, PPAR receptor agonist
rucaparib	1	96.07	cp	BRD-K88560311	PARP inhibitor	PARP1, PARP2	PARP inhibitor
ryuvidine	1	94.86	cp	BRD-K06426971	Histone lysine methyltransferase inhibitor	CDK4, CDK2	Histone lysine methyltransferase inhibitor
SB-525334	1	98.11	cp	BRD-K37720887	TGF beta receptor inhibitor	TGFBR1	TGF beta receptor inhibitor
scopolamine	1	98.18	cp	BRD-A62035778	Acetylcholine receptor antagonist	CHRM2, CHRM1, CHRM3, CHRM4, CHRM5, SI	Acetylcholine receptor antagonist
scoulerine	1	96.51	cp	BRD-K62609077	Adrenergic receptor antagonist	ADRA1D, ADRA2A, GABRA1	Adrenergic receptor antagonist, GABA receptor antagonist, Serotonin receptor antagonist
seneciphylline	1	92.18	cp	BRD-K38449220	Cytochrome P450 inhibitor		Cytochrome P450 inhibitor
SKF-96365	1	90.96	cp	BRD-A72703248	Calcium channel blocker	CYP3A4, TRPC1, PKD2, TRPC3, TRPC4, TRPC5, TRPV2	Calcium channel blocker
spectinomycin	1	95.32	cp	BRD-K11905747	Bacterial 30S ribosomal subunit inhibitor		Bacterial 30S ribosomal subunit inhibitor
SR-95639A	1	91.08	cp	BRD-K19309090	Acetylcholine receptor agonist	CHRM1	Acetylcholine receptor agonist
SRC-kinase-inhibitor-II	1	93.7	cp	BRD-K97330509	SRC inhibitor		SRC inhibitor
SSR-69071	1	95.6	cp	BRD-K72895815	Leukocyte elastase inhibitor	ELANE	Leukocyte elastase inhibitor
suloctidil	1	94.38	cp	BRD-A34205397	Adrenergic receptor antagonist		Adrenergic receptor antagonist
tacedinaline	1	91.79	cp	BRD-K52313696	HDAC inhibitor	HDAC1	HDAC inhibitor
tandutinib	1	93.91	cp	BRD-K89162000	FLT3 inhibitor	FLT3, KIT, PDGFRA, PDGFRB, CSF1R, PDGFD	FLT3 inhibitor, KIT inhibitor, PDGFR receptor inhibitor
taurocholic-acid	1	93.22	cp	BRD-K81062487	Bile acid	CEL, FXR, NR1H4, FABP6, SLCO1C1	Bile acid
taurodeoxycholic-acid	1	90.93	cp	BRD-K33572481	Bile acid		Bile acid
terbutaline	1	91.97	cp	BRD-A50157456	Adrenergic receptor agonist	ADRB2	Adrenergic receptor agonist
terguride	1	90.19	cp	BRD-K05901394	Dopamine receptor agonist	DRD2, HTR2A, HTR2B, ADRA1A, ADRA2A, ADRA2B, ADRA2C, DRD3, DRD4, HTR1A, HTR1B, HTR1D, HTR2C, PRL	Dopamine receptor agonist, Serotonin receptor antagonist
TG100-115	1	92.41	cp	BRD-K64785675	-666	PIK3CG, PIK3CA, PIK3CB, PIK3CD	-666
thapsigargin	1	94.54	cp	BRD-A62809825	ATPase inhibitor	ATP2A1	ATPase inhibitor
tienilic-acid	1	92.46	cp	BRD-K34098590	Sodium/potassium/chloride transporter inhibitor	CYP2C9, SLC12A1, SLC22A12	Sodium/potassium/chloride transporter inhibitor
torin-2	1	96.48	cp	BRD-K68174511	MTOR inhibitor	MTOR	MTOR inhibitor
triprolidine	1	90.99	cp	BRD-K11742128	Histamine receptor antagonist	HRH1	Histamine receptor antagonist
tyrphostin-AG-82	1	96.36	cp	BRD-K03670461	EGFR inhibitor	EGFR, LCK	EGFR inhibitor
UNC-0321	1	92.85	cp	BRD-K74236984	Histone lysine methyltransferase inhibitor	EHMT2	Histone lysine methyltransferase inhibitor
vinburnine	1	91.03	cp	BRD-K40227168	Adrenergic receptor antagonist	CHRM1, CHRM2, CHRM3, CHRM4	Adrenergic receptor antagonist
VU-0400193-3	1	91.44	cp	BRD-K84141129	Glutamate receptor modulator	GRM4	Glutamate receptor modulator
WH-4023	1	95.37	cp	BRD-U44618005	SRC inhibitor	ABL1, LCK, SRC	SRC inhibitor
WR-216174	1	91.85	cp	BRD-K26669427	PFMRK inhibitor		PFMRK inhibitor
XMD-885	1	95.06	cp	BRD-K64857848	Leucine rich repeat kinase inhibitor	LRRK2, MAPK7	Leucine rich repeat kinase inhibitor, MAP kinase inhibitor
YC-1	1	93.38	cp	BRD-K60476892	Guanylyl cyclase activator	HIF1A, GUCY1A2, GUCY1A3, GUCY1B3	Guanylyl cyclase activator
zalcitabine	1	97.65	cp	BRD-K85925969	Nucleoside reverse transcriptase inhibitor		Nucleoside reverse transcriptase inhibitor
ZD-7288	1	91.38	cp	BRD-K18678457	HCN channel blocker	HCN1, HCN2, HCN3, HCN4	HCN channel blocker
